# Supplementary material for: Development and evaluation of habitat suitability models for nesting white-headed woodpecker (Dryobates albolarvatus) in burned forest
Source: PLoS One. 2020 May 15;15(5):e0233043. doi: 10.1371/journal.pone.0233043 (PMC7228071; doi:10.1371/journal.pone.0233043)
Supplement: S1 File — (ZIP) [file pone.0233043.s004.zip]

Archive with 154 entries (98 files):
- RScripts_and_data/Data_compiled.RData
- RScripts_and_data/scripts/
- RScripts_and_data/scripts/.git/
- RScripts_and_data/scripts/.git/COMMIT_EDITMSG
- RScripts_and_data/scripts/.git/config
- RScripts_and_data/scripts/.git/description
- RScripts_and_data/scripts/.git/HEAD
- RScripts_and_data/scripts/.git/hooks/
- RScripts_and_data/scripts/.git/hooks/applypatch-msg.sample
- RScripts_and_data/scripts/.git/hooks/commit-msg.sample
- RScripts_and_data/scripts/.git/hooks/post-update.sample
- RScripts_and_data/scripts/.git/hooks/pre-applypatch.sample
- RScripts_and_data/scripts/.git/hooks/pre-commit.sample
- RScripts_and_data/scripts/.git/hooks/prepare-commit-msg.sample
- RScripts_and_data/scripts/.git/hooks/pre-push.sample
- RScripts_and_data/scripts/.git/hooks/pre-rebase.sample
- RScripts_and_data/scripts/.git/hooks/pre-receive.sample
- RScripts_and_data/scripts/.git/hooks/update.sample
- RScripts_and_data/scripts/.git/index
- RScripts_and_data/scripts/.git/info/
- RScripts_and_data/scripts/.git/info/exclude
- RScripts_and_data/scripts/.git/logs/
- RScripts_and_data/scripts/.git/logs/HEAD
- RScripts_and_data/scripts/.git/logs/refs/
- RScripts_and_data/scripts/.git/logs/refs/heads/
- RScripts_and_data/scripts/.git/logs/refs/heads/master
- RScripts_and_data/scripts/.git/objects/
- RScripts_and_data/scripts/.git/objects/02/
- RScripts_and_data/scripts/.git/objects/02/93433451dd60ff5f35c51955328b98f18ff9c1
- RScripts_and_data/scripts/.git/objects/0d/
- RScripts_and_data/scripts/.git/objects/0d/23fc6edaf27757849cf0c2a46b9ac464941171
- RScripts_and_data/scripts/.git/objects/12/
- RScripts_and_data/scripts/.git/objects/12/0da31d2b675fc84a56bc2e636c1ab677badeb5
- RScripts_and_data/scripts/.git/objects/1c/
- RScripts_and_data/scripts/.git/objects/1c/a07dce258295179604a96211515b223c1fd01d
- RScripts_and_data/scripts/.git/objects/24/
- RScripts_and_data/scripts/.git/objects/24/bf9d0713ef1dc4f31f8d11093939f3e4311fda
- RScripts_and_data/scripts/.git/objects/27/
- RScripts_and_data/scripts/.git/objects/27/eeb8e33d8ed051f1f56ae95d651410fa00d942
- RScripts_and_data/scripts/.git/objects/29/
- RScripts_and_data/scripts/.git/objects/29/4e559da01c79dd59891a9b54923fe77ddb7b5a
- RScripts_and_data/scripts/.git/objects/3c/
- RScripts_and_data/scripts/.git/objects/3c/7b826f928716a3e313e924fb1eb612e5bd0eb4
- RScripts_and_data/scripts/.git/objects/3f/
- RScripts_and_data/scripts/.git/objects/3f/d2e7f733e586d1a05590237cac83a7dcb82fc4
- RScripts_and_data/scripts/.git/objects/44/
- RScripts_and_data/scripts/.git/objects/44/16f6f9307c79de2585133658026716419f4346
- RScripts_and_data/scripts/.git/objects/44/a0130d88b269ae3b37376b00d36e609f069f13
- RScripts_and_data/scripts/.git/objects/4e/
- RScripts_and_data/scripts/.git/objects/4e/9fd5c863b1fe602062fc3e33204e7c1e8e7fa5
- RScripts_and_data/scripts/.git/objects/4f/
- RScripts_and_data/scripts/.git/objects/4f/ce6eea2f123e0dc144aee29570ed187c89f847
- RScripts_and_data/scripts/.git/objects/51/
- RScripts_and_data/scripts/.git/objects/51/f20538a6af7468e6806789c4dfd92c6e27d5d3
- RScripts_and_data/scripts/.git/objects/58/
- RScripts_and_data/scripts/.git/objects/58/bb3595f443222df0fd5e6e0bdbe9a71db62bbf
- RScripts_and_data/scripts/.git/objects/5e/
- RScripts_and_data/scripts/.git/objects/5e/a4a2a6dd54efe99b22144b3b7fd9cf6e4f02c6
- RScripts_and_data/scripts/.git/objects/61/
- RScripts_and_data/scripts/.git/objects/61/4397357962215e7c558463c97a2f4fb905c193
- RScripts_and_data/scripts/.git/objects/61/acf5bb9ea23311686dc720d6928d13cd10727c
- RScripts_and_data/scripts/.git/objects/6b/
- RScripts_and_data/scripts/.git/objects/6b/209ededcee92a6544547f792576fdb8ef941df
- RScripts_and_data/scripts/.git/objects/6b/9942d96fad734916ac82d628e02dbc0b6d74ee
- RScripts_and_data/scripts/.git/objects/6e/
- RScripts_and_data/scripts/.git/objects/6e/9459ad612ca2a165306f69966e896c6eba4bcf
- RScripts_and_data/scripts/.git/objects/6f/
- RScripts_and_data/scripts/.git/objects/6f/95f5ee0a069df5190b1278a9fef0203e3f12ef
- RScripts_and_data/scripts/.git/objects/79/
- RScripts_and_data/scripts/.git/objects/79/c7f26d3209ce534a2b83d68a88512266ef0f31
- RScripts_and_data/scripts/.git/objects/7a/
- RScripts_and_data/scripts/.git/objects/7a/57ebfc2d82bb9dc79454797859f55d9cb54436
- RScripts_and_data/scripts/.git/objects/7b/
- RScripts_and_data/scripts/.git/objects/7b/4b9860a2496308ac8513e6961acdef6814a2f9
- RScripts_and_data/scripts/.git/objects/7c/
- RScripts_and_data/scripts/.git/objects/7c/acdcf493488281b5cffbbc5e5f5dda22f2122d
- RScripts_and_data/scripts/.git/objects/7f/
- RScripts_and_data/scripts/.git/objects/7f/80cb598e848a12b1ebe4b785db06f7ab750c03
- RScripts_and_data/scripts/.git/objects/86/
- RScripts_and_data/scripts/.git/objects/86/cd6254f01241972b83137a1bf09a2787de8653
- RScripts_and_data/scripts/.git/objects/88/
- RScripts_and_data/scripts/.git/objects/88/1ce802381e58466ee4ceda479b17c1c24f5135
- RScripts_and_data/scripts/.git/objects/88/d72cf4155792239687ecb685c195a8c85f20ac
- RScripts_and_data/scripts/.git/objects/89/
- RScripts_and_data/scripts/.git/objects/89/8706eb2793e49809b99c113f48f48f5c79285e
- RScripts_and_data/scripts/.git/objects/8a/
- RScripts_and_data/scripts/.git/objects/8a/9f4fefbf9c16f4b1659b1f72bff8b98f6d25db
- RScripts_and_data/scripts/.git/objects/8b/
- RScripts_and_data/scripts/.git/objects/8b/8c4ab99e8e4581652cf28a8b1c9ae76a492021
- RScripts_and_data/scripts/.git/objects/99/
- RScripts_and_data/scripts/.git/objects/99/898b6ad064701d42e4c501f561f5dbf8ea00d7
- RScripts_and_data/scripts/.git/objects/b1/
- RScripts_and_data/scripts/.git/objects/b1/f05785f9cb458acab46adcad057bc5c039b84f
- RScripts_and_data/scripts/.git/objects/b3/
- RScripts_and_data/scripts/.git/objects/b3/6964bfd1d778b8e5fa6513ba62a894758735a0
- RScripts_and_data/scripts/.git/objects/b6/
- RScripts_and_data/scripts/.git/objects/b6/949f60a1a367641c124c35d3fe71b1be2eb7a4
- RScripts_and_data/scripts/.git/objects/b6/cac597879b833b8f04c7cd917d9b66fa7cfbf3
- RScripts_and_data/scripts/.git/objects/bc/
- RScripts_and_data/scripts/.git/objects/bc/996130301011f5d7ebc26fede9a449e5566f77
- RScripts_and_data/scripts/.git/objects/c8/
- RScripts_and_data/scripts/.git/objects/c8/1e2cf50b818b8f95b0dd3a0e4a21825d8eb425
- RScripts_and_data/scripts/.git/objects/d2/
- RScripts_and_data/scripts/.git/objects/d2/8863681f963c753dbeee07feeb7d6b25f4c031
- RScripts_and_data/scripts/.git/objects/d9/
- RScripts_and_data/scripts/.git/objects/d9/d61cad58dd199457c7b63a7acd98bd22c03ae1
- RScripts_and_data/scripts/.git/objects/da/
- RScripts_and_data/scripts/.git/objects/da/39091c923a21aa054d3daabce72f3d95038721
- RScripts_and_data/scripts/.git/objects/db/
- RScripts_and_data/scripts/.git/objects/db/f41ca7e691b5cb4416071015ba8d596ad7a84d
- RScripts_and_data/scripts/.git/objects/dc/
- RScripts_and_data/scripts/.git/objects/dc/0433c88389da9334bf513d3f58d8a21348f895
- RScripts_and_data/scripts/.git/objects/dc/d545fb13c985e15eec12e2c4acde8d020ff116
- RScripts_and_data/scripts/.git/objects/ea/
- RScripts_and_data/scripts/.git/objects/ea/c7c24ad8156b79053b40713de91d0bb643f048
- RScripts_and_data/scripts/.git/objects/eb/
- RScripts_and_data/scripts/.git/objects/eb/a1110b5794582b53554bb1e4224b860d4e173f
- RScripts_and_data/scripts/.git/objects/f3/
- RScripts_and_data/scripts/.git/objects/f3/a9c352a1803837f7a1aa2ba5070f72df425410
- RScripts_and_data/scripts/.git/objects/f9/
- RScripts_and_data/scripts/.git/objects/f9/2de9f32f9d5499daf862edfd46c84c388be24a
- RScripts_and_data/scripts/.git/objects/f9/c6bf0ca479ed385dde06dc9e092b5c8425527d
- RScripts_and_data/scripts/.git/objects/fa/
- RScripts_and_data/scripts/.git/objects/fa/644014e813898e0d36b4577753dfec7d6028fe
- RScripts_and_data/scripts/.git/objects/fc/
- RScripts_and_data/scripts/.git/objects/fc/7d25e6df61bf1a1bfb04aa86f8a73a318aa44a
- RScripts_and_data/scripts/.git/ORIG_HEAD
- RScripts_and_data/scripts/.git/refs/
- RScripts_and_data/scripts/.git/refs/heads/
- RScripts_and_data/scripts/.git/refs/heads/master
- RScripts_and_data/scripts/.gitattributes
- RScripts_and_data/scripts/0000-CC_compile_UTMs.R
- RScripts_and_data/scripts/000-Data_compilation_BP_prelim.R
- RScripts_and_data/scripts/000-Data_compilation_CC_prelim.R
- RScripts_and_data/scripts/000-Data_compilation_TB_prelim.R
- RScripts_and_data/scripts/00-Data_compilation.R
- RScripts_and_data/scripts/01-Descriptive_stats.R
- RScripts_and_data/scripts/01-Maxent_fit.R
- RScripts_and_data/scripts/01-WLR_fit.R
- RScripts_and_data/scripts/01-WLR_fit_combineTB&CC.R
- RScripts_and_data/scripts/02_WLR_parameters.R
- RScripts_and_data/scripts/02-HSI_relations.R
- RScripts_and_data/scripts/02-Model_evaluation.R
- RScripts_and_data/scripts/02-Thresholds.R
- RScripts_and_data/scripts/03-HSI_density_relations.R
- RScripts_and_data/scripts/03-HSI_density_relations_GIS_manual.R
- RScripts_and_data/scripts/04-Thresholds2.R
- RScripts_and_data/scripts/04-Thresholds2_GISmanual.R
- RScripts_and_data/scripts/LICENSE
- RScripts_and_data/scripts/Maxent_HSI_functions.R
- RScripts_and_data/scripts/README.md
- RScripts_and_data/WLRs_CC.csv
- RScripts_and_data/WLRs_TB&CC.csv
- RScripts_and_data/WLRs_TB.csv
