# Supplementary material for: Development and evaluation of habitat suitability models for nesting white-headed woodpecker (Dryobates albolarvatus) in burned forest
Source: PLoS One. 2020 May 15;15(5):e0233043. doi: 10.1371/journal.pone.0233043 (PMC7228071; doi:10.1371/journal.pone.0233043)
Supplement: S1 File — (ZIP) [file pone.0233043.s004.zip › RScripts_and_data/scripts/0000-CC_compile_UTMs.R]

require(dplyr)
VegHead <- read.table("F:/research stuff/FS_PostDoc/data/Data_for_databases/CCC/exported/Veg_Header_Info.txt",
                      stringsAsFactors = F, header = T, sep = ",") %>% tbl_df %>%
  select(Point_ID, UTM_E, UTM_N)

write.table(VegHead, "E:/GISData/WHWO/brn_frst_project/CanCrk/NestRandUTM.txt", row.names = F, sep = ",")
