# Supplementary material for: Development and evaluation of habitat suitability models for nesting white-headed woodpecker (Dryobates albolarvatus) in burned forest
Source: PLoS One. 2020 May 15;15(5):e0233043. doi: 10.1371/journal.pone.0233043 (PMC7228071; doi:10.1371/journal.pone.0233043)
Supplement: S1 File — (ZIP) [file pone.0233043.s004.zip › RScripts_and_data/WLRs_CC.csv]

Model	AICc	K	dAIC	m_wt
brnopn_1km+Tree_ovr25	123.058913265724	3	0	0.0848390160288224
brnopn_1km+Tree_ovr25+PIPO_perc	124.10971973161	4	1.050806465886	0.0501667420773793
brnopn_1ha+brnopn_1km+Tree_ovr25	124.392677349723	4	1.333764083999	0.0435484229248934
brnopn_1km+Tree_ovr25+PIPO	125.057087070012	4	1.998173804288	0.0312390410888835
brnopn_1km+slope+Tree_ovr25	125.124147235401	4	2.065233969677	0.0302089593266007
brnopn_1km+Snag_25_50+Tree_ovr25	125.372704996695	4	2.313791730971	0.0266785445158597
brnopn_1km+pipo_1km+Tree_ovr25	125.388940498497	4	2.33002723277301	0.0264628513930749
brnopn_1km+cosasp+Tree_ovr25	125.411521514309	4	2.352608248585	0.0261657527137619
brnopn_1km+Snag_ovr50+Tree_ovr25	125.438109924379	4	2.379196658655	0.0258202018336701
brnopn_1ha+brnopn_1km+Tree_ovr25+PIPO_perc	126.142877497369	5	3.083964231645	0.0181518669166716
brnopn_1km+Snag_25_50+Tree_ovr25+PIPO_perc	126.380527596117	5	3.321614330393	0.0161181886875585
brnopn_1km+cosasp+Tree_ovr25+PIPO_perc	126.384936826332	5	3.32602356060799	0.0160826934263435
brnopn_1ha+brnopn_1km+Snag_25_50+Tree_ovr25	126.409084000076	5	3.35017073435201	0.0158896851259524
brnopn_1km+slope+Tree_ovr25+PIPO_perc	126.534516778085	5	3.475603512361	0.0149237480868992
brnopn_1km+Snag_ovr50+Tree_ovr25+PIPO_perc	126.563308758916	5	3.50439549319199	0.0147104449909519
brnopn_1km+Tree_ovr25+PIPO_perc+PIPO	126.564915327609	5	3.506002061885	0.0146986330655631
brnopn_1km+pipo_1km+Tree_ovr25+PIPO_perc	126.579104372802	5	3.52019110707799	0.0145947223155619
brnopn_1ha+brnopn_1km+Tree_ovr25+PIPO	126.684607720629	5	3.625694454905	0.0138447805251348
brnopn_1ha+brnopn_1km+slope+Tree_ovr25	126.708864616408	5	3.64995135068399	0.0136778790001375
brnopn_1ha+brnopn_1km+cosasp+Tree_ovr25	126.879670393952	5	3.820757128228	0.0125582392932161
brnopn_1ha+brnopn_1km+Snag_ovr50+Tree_ovr25	126.893945380447	5	3.83503211472299	0.0124689240676412
brnopn_1ha+brnopn_1km+pipo_1km+Tree_ovr25	126.901816477947	5	3.84290321222299	0.012419948445301
brnopn_1km+slope+Tree_ovr25+PIPO	127.389112103198	5	4.330198837474	0.00973430372031447
brnopn_1km+Snag_25_50+Tree_ovr25+PIPO	127.44478542269	5	4.385872156966	0.00946706992386586
brnopn_1km+pipo_1km+Tree_ovr25+PIPO	127.563632971879	5	4.504719706155	0.0089208896537746
brnopn_1km+slope+Snag_25_50+Tree_ovr25	127.565431269947	5	4.506518004223	0.00891287204951073
brnopn_1km+Snag_ovr50+Tree_ovr25+PIPO	127.566704548307	5	4.507791282583	0.00890719957181004
brnopn_1km+cosasp+Tree_ovr25+PIPO	127.568117394651	5	4.509204128927	0.00890090954160803
brnopn_1km+slope+Snag_ovr50+Tree_ovr25	127.617522053875	5	4.55860878815101	0.00868372980653431
brnopn_1km+slope+pipo_1km+Tree_ovr25	127.622983324074	5	4.56407005835	0.00866005005422519
brnopn_1km+slope+cosasp+Tree_ovr25	127.631092730488	5	4.57217946476401	0.00862500721366699
brnopn_1km+pipo_1km+Snag_25_50+Tree_ovr25	127.790937044366	5	4.732023778642	0.00796250494827313
brnopn_1km+cosasp+Snag_25_50+Tree_ovr25	127.812664062588	5	4.753750796864	0.00787647235723845
brnopn_1km+Snag_25_50+Snag_ovr50+Tree_ovr25	127.858801040854	5	4.79988777513	0.00769685377031236
brnopn_1km+cosasp+pipo_1km+Tree_ovr25	127.885269368335	5	4.826356102611	0.00759566340902952
brnopn_1km+pipo_1km+Snag_ovr50+Tree_ovr25	127.888051191382	5	4.829137925658	0.00758510585727755
brnopn_1km+cosasp+Snag_ovr50+Tree_ovr25	127.911313701283	5	4.85240043555901	0.00749739265340588
brnopn_1km	128.153279666439	2	5.094366400715	0.0066430575460715
brnopn_1ha+brnopn_1km+Snag_25_50+Tree_ovr25+PIPO_perc	128.213631929381	6	5.15471866365699	0.00644559015343127
brnopn_1ha+brnopn_1km+cosasp+Tree_ovr25+PIPO_perc	128.360242359316	6	5.301329093592	0.00598999744073055
brnopn_1ha+brnopn_1km+pipo_1km+Tree_ovr25+PIPO_perc	128.666080901289	6	5.60716763556501	0.0051406098170737
brnopn_1ha+brnopn_1km+Snag_ovr50+Tree_ovr25+PIPO_perc	128.669850483724	6	5.61093721799999	0.00513092996595271
brnopn_1ha+brnopn_1km+slope+Tree_ovr25+PIPO_perc	128.714233333057	6	5.65532006733299	0.00501832141347185
brnopn_1ha+brnopn_1km+Tree_ovr25+PIPO_perc+PIPO	128.749224161883	6	5.690310896159	0.0049312873690294
brnopn_1ha+brnopn_1km+Snag_25_50+Tree_ovr25+PIPO	128.795537336243	6	5.736624070519	0.00481840758252637
brnopn_1km+cosasp+Snag_25_50+Tree_ovr25+PIPO_perc	128.837364039828	6	5.778450774104	0.00471868493171297
brnopn_1km+slope+cosasp+Tree_ovr25+PIPO_perc	128.885683430661	6	5.826770164937	0.00460604904402454
brnopn_1ha+brnopn_1km+slope+Snag_25_50+Tree_ovr25	128.899358214298	6	5.84044494857399	0.00457466310323683
brnopn_1km+Snag_25_50	128.935988941002	3	5.87707567527799	0.00449163911442009
brnopn_1km+cosasp+Snag_ovr50+Tree_ovr25+PIPO_perc	128.941695723517	6	5.882782457793	0.00447884097836728
brnopn_1km+cosasp+Tree_ovr25+PIPO_perc+PIPO	128.950335055114	6	5.89142178939001	0.00445953560856796
brnopn_1km+slope+Snag_25_50+Tree_ovr25+PIPO_perc	128.951247887446	6	5.89233462172199	0.00445750066884843
brnopn_1km+Snag_25_50+Tree_ovr25+PIPO_perc+PIPO	128.955194699586	6	5.896281433862	0.00444871288375756
brnopn_1km+Snag_25_50+Snag_ovr50+Tree_ovr25+PIPO_perc	128.975620178819	6	5.91670691309501	0.00440351055016181
brnopn_1km+pipo_1km+Snag_25_50+Tree_ovr25+PIPO_perc	128.994516429418	6	5.93560316369401	0.00436210155743993
brnopn_1km+cosasp+pipo_1km+Tree_ovr25+PIPO_perc	129.009540060468	6	5.950626794744	0.00432945701861957
brnopn_1ha+brnopn_1km+cosasp+Snag_25_50+Tree_ovr25	129.037178834273	6	5.97826556854899	0.00427003808921565
brnopn_1ha+brnopn_1km+Snag_25_50+Snag_ovr50+Tree_ovr25	129.041211674635	6	5.98229840891101	0.00426143657328848
brnopn_1ha+brnopn_1km+pipo_1km+Snag_25_50+Tree_ovr25	129.045612169107	6	5.98669890338299	0.00425207066668025
brnopn_1km+slope+Tree_ovr25+PIPO_perc+PIPO	129.095037100373	6	6.03612383464899	0.00414827926924683
brnopn_1km+slope+pipo_1km+Tree_ovr25+PIPO_perc	129.102269775278	6	6.04335650955399	0.004133304784277
brnopn_1km+slope+Snag_ovr50+Tree_ovr25+PIPO_perc	129.12625521696	6	6.067341951236	0.00408403126618571
brnopn_1km+Snag_ovr50+Tree_ovr25+PIPO_perc+PIPO	129.132066821624	6	6.07315355589999	0.00407218110406111
brnopn_1km+pipo_1km+Snag_ovr50+Tree_ovr25+PIPO_perc	129.151755720313	6	6.09284245458899	0.00403228940155166
brnopn_1km+pipo_1km+Tree_ovr25+PIPO_perc+PIPO	129.164666726178	6	6.10575346045401	0.00400634278483255
brnopn_1ha+brnopn_1km+slope+Tree_ovr25+PIPO	129.208058261452	6	6.14914499572801	0.00392035822596666
brnopn_1ha+brnopn_1km+cosasp+Tree_ovr25+PIPO	129.228663991069	6	6.169750725345	0.00388017466352254
brnopn_1ha+brnopn_1km+slope+cosasp+Tree_ovr25	129.279114557409	6	6.220201291685	0.00378352035025768
brnopn_1ha+brnopn_1km+pipo_1km+Tree_ovr25+PIPO	129.289769126195	6	6.23085586047101	0.00376341805421098
brnopn_1ha+brnopn_1km+Snag_ovr50+Tree_ovr25+PIPO	129.299079552035	6	6.24016628631101	0.00374593925718777
brnopn_1ha+brnopn_1km+slope+pipo_1km+Tree_ovr25	129.32230903052	6	6.26339576479599	0.00370268284177107
brnopn_1ha+brnopn_1km+slope+Snag_ovr50+Tree_ovr25	129.339269074917	6	6.28035580919301	0.00367141676495529
brnopn_1ha+brnopn_1km+cosasp+Snag_ovr50+Tree_ovr25	129.506926801597	6	6.44801353587299	0.00337619306881916
brnopn_1ha+brnopn_1km+cosasp+pipo_1km+Tree_ovr25	129.51625423977	6	6.45734097404601	0.00336048411231733
brnopn_1ha+brnopn_1km+pipo_1km+Snag_ovr50+Tree_ovr25	129.528639578443	6	6.469726312719	0.00333973804845542
brnopn_1ha+brnopn_1km	129.707612696749	3	6.64869943102501	0.00305385832626345
brnopn_1km+PIPO_perc	129.797689831778	3	6.738776566054	0.0029193682748334
brnopn_1km+slope+Snag_25_50+Tree_ovr25+PIPO	129.920454680612	6	6.86154141488801	0.00274555934870231
brnopn_1km+Snag_ovr50	129.995923353832	3	6.93701008810801	0.00264388780588719
brnopn_1km+slope+cosasp+Tree_ovr25+PIPO	130.020077748244	6	6.96116448252	0.00261214909458235
brnopn_1km+slope+Snag_ovr50+Tree_ovr25+PIPO	130.021878909181	6	6.962965643457	0.00260979770309452
brnopn_1km+slope+pipo_1km+Tree_ovr25+PIPO	130.025481184046	6	6.96656791832199	0.00260510132943705
brnopn_1km+pipo_1km+Snag_25_50+Tree_ovr25+PIPO	130.067551003417	6	7.00863773769301	0.00255087557459141
brnopn_1km+Snag_25_50+Snag_ovr50+Tree_ovr25+PIPO	130.075713025434	6	7.01679975971	0.00254048663639445
brnopn_1km+cosasp+Snag_25_50+Tree_ovr25+PIPO	130.077117397212	6	7.01820413148799	0.00253870336869317
brnopn_1km+slope	130.092313984978	3	7.033400719254	0.00251948665399378
brnopn_1km+slope+Snag_25_50+Snag_ovr50+Tree_ovr25	130.174722289973	6	7.115809024249	0.00241778303618479
brnopn_1km+slope+pipo_1km+Snag_25_50+Tree_ovr25	130.176028740804	6	7.11711547507998	0.00241620419458228
brnopn_1km+slope+cosasp+Snag_25_50+Tree_ovr25	130.186578088684	6	7.12766482296	0.00240349305830397
brnopn_1km+pipo_1km+Snag_ovr50+Tree_ovr25+PIPO	130.198875626377	6	7.139962360653	0.00238875987694609
brnopn_1km+cosasp+pipo_1km+Tree_ovr25+PIPO	130.199879704105	6	7.140966438381	0.00238756092763586
brnopn_1km+cosasp+Snag_ovr50+Tree_ovr25+PIPO	130.203289908391	6	7.14437664266701	0.00238349336117523
brnopn_1km+Snag_25_50+PIPO_perc	130.216583909357	4	7.15767064363301	0.00236770281766635
brnopn_1km+slope+pipo_1km+Snag_ovr50+Tree_ovr25	130.243607520731	6	7.18469425500699	0.0023359260415345
brnopn_1km+cosasp	130.247435986204	3	7.18852272048001	0.0023314588124579
brnopn_1km+slope+cosasp+Snag_ovr50+Tree_ovr25	130.251366276041	6	7.19245301031701	0.00232688165687992
brnopn_1km+slope+cosasp+pipo_1km+Tree_ovr25	130.258638236021	6	7.199724970297	0.00231843652420709
brnopn_1km+PIPO	130.366351047382	3	7.30743778165801	0.00219687663627785
brnopn_1km+cosasp+pipo_1km+Snag_25_50+Tree_ovr25	130.39723448357	6	7.338321217846	0.00216321366254774
brnopn_1km+pipo_1km+Snag_25_50+Snag_ovr50+Tree_ovr25	130.405718106821	6	7.34680484109701	0.00215405715151237
brnopn_1km+pipo_1km	130.410210839136	3	7.351297573412	0.00214922378121813
brnopn_1km+cosasp+Snag_25_50+Snag_ovr50+Tree_ovr25	130.429007314903	6	7.370094049179	0.00212911948531398
brnopn_1km+cosasp+pipo_1km+Snag_ovr50+Tree_ovr25	130.511644331978	6	7.452731066254	0.00204294010564179
brnopn_1ha+brnopn_1km+PIPO_perc	130.722469596467	4	7.66355633074299	0.00183855027361601
Tree_ovr25	130.724624141338	2	7.66571087561401	0.00183657072053537
brnopn_1km+cosasp+Snag_25_50	130.950519115636	4	7.89160584991201	0.00164042049229103
brnopn_1km+slope+Snag_25_50	131.031416827692	4	7.972503561968	0.00157539140211283
brnopn_1km+Snag_25_50+PIPO	131.147790878559	4	8.08887761283499	0.0014863400044159
brnopn_1km+Snag_25_50+Snag_ovr50	131.164546651773	4	8.10563338604901	0.00147393963338135
brnopn_1km+pipo_1km+Snag_25_50	131.189017248191	4	8.13010398246699	0.0014560154200801
brnopn_1ha+brnopn_1km+Snag_25_50	131.236409015054	4	8.17749574932999	0.00142191941131563
brnopn_1km+Snag_ovr50+PIPO_perc	131.261891867552	4	8.20297860182801	0.00140391706135851
brnopn_1ha+Tree_ovr25	131.389791843788	3	8.330878578064	0.00131694708383599
brnopn_1ha+brnopn_1km+slope	131.621156740804	4	8.56224347508	0.00117308120309622
brnopn_1ha+brnopn_1km+cosasp	131.745570119919	4	8.68665685419499	0.00110233108373479
Tree_ovr25+PIPO_perc	131.783216868152	3	8.72430360242801	0.00108177556241085
brnopn_1ha+brnopn_1km+PIPO	131.885243175641	4	8.82632990991699	0.00102797472145649
brnopn_1ha+brnopn_1km+Snag_ovr50	131.942001091448	4	8.88308782572399	0.000999211929495071
brnopn_1ha+brnopn_1km+pipo_1km	131.94500808438	4	8.88609481865599	0.0009977107466846
brnopn_1km+PIPO_perc+PIPO	132.038756543037	4	8.97984327731301	0.000952022978892228
brnopn_1km+slope+PIPO_perc	132.038966925541	4	8.98005365981699	0.000951922839670133
brnopn_1km+slope+Snag_ovr50	132.059969166087	4	9.001055900363	0.000941978886145512
brnopn_1km+cosasp+Snag_ovr50	132.171957501997	4	9.11304423627301	0.000890683096521772
brnopn_1km+pipo_1km+PIPO_perc	132.172840002689	4	9.11392673696498	0.000890290168993347
brnopn_1km+Snag_25_50+Snag_ovr50+PIPO_perc	132.182327488205	5	9.123414222481	0.000886076862773126
brnopn_1km+cosasp+PIPO_perc	132.191010371679	4	9.132097105955	0.000882238350067588
slope+Tree_ovr25	132.192746412542	3	9.13383314681799	0.000881472881423553
brnopn_1km+Snag_ovr50+PIPO	132.246412050923	4	9.187498785199	0.00085813498994322
brnopn_1ha+brnopn_1km+Snag_25_50+PIPO_perc	132.284260072057	5	9.22534680633301	0.000842048326494512
brnopn_1km+pipo_1km+Snag_ovr50	132.346706289137	4	9.28779302341299	0.000816163170597831
brnopn_1km+slope+cosasp	132.393844967356	4	9.33493170163199	0.000797151668419982
Null	132.400558834159	1	9.341645568435	0.000794480169888284
brnopn_1km+slope+PIPO	132.473787381831	4	9.41487411610699	0.000765916956968132
brnopn_1km+slope+pipo_1km	132.486020936599	4	9.427107670875	0.000761246312656126
brnopn_1km+Snag_25_50+PIPO_perc+PIPO	132.561277784661	5	9.502364518937	0.00073313404078621
Snag_ovr50+Tree_ovr25	132.609698692001	3	9.55078542627699	0.000715597671352184
brnopn_1km+cosasp+PIPO	132.62129369208	4	9.562380426356	0.000711460996596756
brnopn_1km+cosasp+pipo_1km	132.641281406699	4	9.58236814097499	0.000704386168212573
brnopn_1km+slope+Snag_25_50+PIPO_perc	132.655968099048	5	9.59705483332401	0.000699232562254034
brnopn_1km+cosasp+Snag_25_50+PIPO_perc	132.715641466144	5	9.65672820042001	0.000678677947175045
cosasp+Tree_ovr25+PIPO_perc	132.724688390042	4	9.66577512431799	0.000675614906302715
brnopn_1km+pipo_1km+Snag_25_50+PIPO_perc	132.72759337796	5	9.668680112236	0.000674634292073221
brnopn_1km+pipo_1km+PIPO	132.751521861694	4	9.69260859596999	0.000666610896859124
brnopn_1ha+brnopn_1km+Snag_ovr50+PIPO_perc	132.772357080376	5	9.713443814652	0.000659702452171191
cosasp+Tree_ovr25	132.857100056293	3	9.79818679056901	0.000632333797527503
pipo_1km+Tree_ovr25	132.903570722792	3	9.84465745706801	0.00061781068903943
Tree_ovr25+PIPO	132.964112027247	3	9.90519876152301	0.000599389375731755
Snag_25_50+Tree_ovr25	132.982706546865	3	9.92379328114099	0.000593842522203351
brnopn_1ha+brnopn_1km+PIPO_perc+PIPO	133.041646112136	5	9.98273284641199	0.000576597464256066
brnopn_1ha+brnopn_1km+slope+PIPO_perc	133.049797233988	5	9.99088396826399	0.000574252288360489
brnopn_1ha+cosasp+Tree_ovr25	133.132053082969	4	10.073139817245	0.00055111356887548
brnopn_1ha+slope+Tree_ovr25	133.230214913396	4	10.171301647672	0.000524717481259228
brnopn_1ha+brnopn_1km+cosasp+PIPO_perc	133.232438765498	5	10.173525499774	0.00052413435847719
brnopn_1ha+brnopn_1km+pipo_1km+PIPO_perc	133.232850146677	5	10.173936880953	0.000524026560058952
brnopn_1ha+Tree_ovr25+PIPO_perc	133.239260803713	4	10.180347537989	0.000522349571866647
brnopn_1km+cosasp+Snag_25_50+Snag_ovr50	133.290497658473	5	10.231584392749	0.00050913775287817
brnopn_1km+slope+cosasp+Snag_25_50	133.294162967279	5	10.235249701555	0.000508205533812225
brnopn_1ha+brnopn_1km+cosasp+Snag_25_50	133.309963104789	5	10.251049839065	0.000504206492303559
brnopn_1ha+Snag_25_50+Tree_ovr25	133.355257575838	4	10.296344310114	0.000492915941570473
brnopn_1km+slope+Snag_25_50+Snag_ovr50	133.381924448108	5	10.323011182384	0.000486387299680291
brnopn_1ha+brnopn_1km+slope+Snag_25_50	133.38783324546	5	10.328919979736	0.000484952438306045
brnopn_1km+cosasp+Snag_25_50+PIPO	133.392988816872	5	10.334075551148	0.000483703944708318
brnopn_1km+cosasp+pipo_1km+Snag_25_50	133.428967780373	5	10.370054514649	0.000475080162675906
brnopn_1km+Snag_25_50+Snag_ovr50+PIPO	133.436015594128	5	10.377102328404	0.000473408970715102
brnopn_1km+slope+Snag_25_50+PIPO	133.461266507834	5	10.40235324211	0.00046746953909664
brnopn_1km+slope+pipo_1km+Snag_25_50	133.483322351212	5	10.424409085488	0.0004623426430902
brnopn_1ha+brnopn_1km+Snag_25_50+PIPO	133.503877393408	5	10.444964127684	0.000457615241418415
brnopn_1km+pipo_1km+Snag_25_50+Snag_ovr50	133.526984318624	5	10.4680710529	0.000452358625368386
brnopn_1ha+brnopn_1km+pipo_1km+Snag_25_50	133.548625556658	5	10.489712290934	0.000447490212148296
brnopn_1km+Snag_ovr50+PIPO_perc+PIPO	133.55663760289	5	10.497724337166	0.00044570114193518
brnopn_1km+pipo_1km+Snag_25_50+PIPO	133.58668677861	5	10.527773512886	0.000439054720866338
Tree_ovr25+PIPO_perc+PIPO	133.621363286321	4	10.562450020597	0.00043150789213227
brnopn_1ha+brnopn_1km+Snag_25_50+Snag_ovr50	133.634142807342	5	10.575229541618	0.000428759450336931
brnopn_1ha+Snag_ovr50+Tree_ovr25	133.648233702917	4	10.589320437193	0.000425749264521387
brnopn_1km+slope+Snag_ovr50+PIPO_perc	133.691097219482	5	10.632183953758	0.000416721792038398
brnopn_1km+pipo_1km+Snag_ovr50+PIPO_perc	133.73466634787	5	10.675753082146	0.00040774185652861
slope+Tree_ovr25+PIPO_perc	133.757189041271	4	10.698275775547	0.000403175891827441
brnopn_1km+cosasp+Snag_ovr50+PIPO_perc	133.763106987085	5	10.704193721361	0.000401984668554613
brnopn_1ha+pipo_1km+Tree_ovr25	133.780412798072	4	10.721499532348	0.000398521338749585
brnopn_1ha+Tree_ovr25+PIPO	133.783659859704	4	10.72474659398	0.000397874852012869
Snag_25_50	133.799055669031	2	10.740142403307	0.00039482380772458
slope	133.833218649498	2	10.774305383774	0.000388136902452337
brnopn_1ha+cosasp+Tree_ovr25+PIPO_perc	133.868332511729	5	10.809419246005	0.000381381881824874
PIPO_perc	133.903967458476	2	10.845054192752	0.000374646799551841
brnopn_1ha+brnopn_1km+slope+cosasp	133.924374108807	5	10.865460843083	0.000370843592110151
brnopn_1ha+brnopn_1km+slope+Snag_ovr50	134.005275489638	5	10.946362223914	0.000356142060887795
brnopn_1ha+brnopn_1km+slope+PIPO	134.042938759679	5	10.984025493955	0.000349498078453246
Snag_ovr50+Tree_ovr25+PIPO_perc	134.054990464141	4	10.996077198417	0.00034739838724541
brnopn_1ha+brnopn_1km+slope+pipo_1km	134.072290995163	5	11.013377729439	0.000344406258967335
Snag_25_50+Tree_ovr25+PIPO_perc	134.077037250483	4	11.018123984759	0.000343589907983578
brnopn_1ha+brnopn_1km+cosasp+Snag_ovr50	134.105047863875	5	11.046134598151	0.000338811366522412
brnopn_1ha+brnopn_1km+cosasp+PIPO	134.1565346477	5	11.097621381976	0.000330200524415595
pipo_1km+Tree_ovr25+PIPO_perc	134.16778545157	4	11.108872185846	0.000328348228585559
slope+Snag_ovr50+Tree_ovr25	134.184689043418	4	11.125775777694	0.000325584790821567
brnopn_1ha+brnopn_1km+Snag_ovr50+PIPO	134.197665179751	5	11.138751914027	0.000323479212458906
slope+cosasp+Tree_ovr25	134.198694164801	4	11.139780899077	0.000323312827627649
brnopn_1ha+brnopn_1km+cosasp+pipo_1km	134.209086019512	5	11.150172753788	0.000321637274458135
brnopn_1ha+brnopn_1km+pipo_1km+Snag_ovr50	134.305555547513	5	11.246642281789	0.000306491391877629
brnopn_1ha+brnopn_1km+pipo_1km+PIPO	134.312421106831	5	11.253507841107	0.00030544107824098
brnopn_1km+slope+PIPO_perc+PIPO	134.352003421728	5	11.293090156004	0.000299455472180113
brnopn_1km+slope+cosasp+Snag_ovr50	134.456829189693	5	11.397915923969	0.000284164372932133
brnopn_1ha	134.505580766593	2	11.446667500869	0.000277321382759685
brnopn_1km+slope+pipo_1km+PIPO_perc	134.507265674614	5	11.44835240889	0.000277087850632433
pipo_1km	134.513390666222	2	11.454477400498	0.000276240568314017
brnopn_1km+slope+Snag_ovr50+PIPO	134.519379399894	5	11.46046613417	0.000275414639900945
brnopn_1km+pipo_1km+PIPO_perc+PIPO	134.535315257308	5	11.476401991584	0.000273228875257892
brnopn_1ha+brnopn_1km+Snag_25_50+Snag_ovr50+PIPO_perc	134.538882101962	6	11.479968836238	0.000272742027038408
brnopn_1km+slope+cosasp+PIPO_perc	134.54964203193	5	11.490728766206	0.000271278624540103
brnopn_1km+cosasp+PIPO_perc+PIPO	134.549789808362	5	11.490876542638	0.000271258580986999
slope+cosasp+Tree_ovr25+PIPO_perc	134.566135501147	5	11.507222235423	0.00026905066105706
slope+Snag_25_50+Tree_ovr25	134.566149596199	4	11.507236330475	0.000269048764922209
brnopn_1km+slope+pipo_1km+Snag_ovr50	134.56655783386	5	11.507644568136	0.000268993852607477
cosasp	134.57246446707	2	11.513551201346	0.000268200600534754
slope+pipo_1km+Tree_ovr25	134.575628529212	4	11.516715263488	0.00026777663430375
Snag_ovr50	134.580965465371	2	11.522052199647	0.000267063033436686
PIPO	134.583995836016	2	11.525082570292	0.000266658689853332
slope+Tree_ovr25+PIPO	134.58696242285	4	11.528049157126	0.000266263449974905
brnopn_1km+Snag_25_50+Snag_ovr50+PIPO_perc+PIPO	134.608102080588	6	11.549188814864	0.00026346391225585
brnopn_1km+cosasp+Snag_ovr50+PIPO	134.619277819693	5	11.560364553969	0.000261995815867946
cosasp+Tree_ovr25+PIPO_perc+PIPO	134.655853381525	5	11.596940115801	0.000257248039256654
brnopn_1km+cosasp+pipo_1km+Snag_ovr50	134.680279739259	5	11.621366473535	0.000254125330853785
brnopn_1km+cosasp+pipo_1km+PIPO_perc	134.680517451972	5	11.621604186248	0.000254095128237786
brnopn_1ha+brnopn_1km+Snag_25_50+PIPO_perc+PIPO	134.734688619209	6	11.675775353485	0.000247305183308629
brnopn_1km+pipo_1km+Snag_ovr50+PIPO	134.746200179713	5	11.687286913989	0.000245885837657618
brnopn_1ha+slope+cosasp+Tree_ovr25	134.773308901656	5	11.714395635932	0.000242575497708869
brnopn_1km+slope+Snag_25_50+Snag_ovr50+PIPO_perc	134.780098222314	6	11.72118495659	0.000241753432395702
brnopn_1km+pipo_1km+Snag_25_50+Snag_ovr50+PIPO_perc	134.816044917669	6	11.757131651945	0.000237447129171055
brnopn_1km+cosasp+Snag_25_50+Snag_ovr50+PIPO_perc	134.81891179516	6	11.759998529436	0.000237107007086417
brnopn_1ha+brnopn_1km+slope+Snag_25_50+PIPO_perc	134.819184071911	6	11.760270806187	0.000237074729920784
cosasp+Snag_ovr50+Tree_ovr25	134.82720702141	4	11.768293755686	0.000236125615574835
brnopn_1km+slope+cosasp+pipo_1km	134.899632405401	5	11.840719139677	0.000227727842066503
brnopn_1km+slope+cosasp+PIPO	134.903534462507	5	11.844621196783	0.000227283971687011
brnopn_1ha+brnopn_1km+cosasp+Snag_25_50+PIPO_perc	134.912076767845	6	11.853163502121	0.000226315277338082
brnopn_1ha+brnopn_1km+pipo_1km+Snag_25_50+PIPO_perc	134.915788027112	6	11.856874761388	0.000225895709404679
pipo_1km+Snag_ovr50+Tree_ovr25	134.917973067176	4	11.859059801452	0.00022564904858249
Snag_25_50+Snag_ovr50+Tree_ovr25	134.943122212178	4	11.884208946454	0.000222829373519355
Snag_ovr50+Tree_ovr25+PIPO	134.980830346208	4	11.921917080484	0.000218667491070074
brnopn_1km+slope+pipo_1km+PIPO	134.984807079587	5	11.925893813863	0.000218233131890522
cosasp+pipo_1km+Tree_ovr25	135.01510306598	4	11.956189800256	0.000214952250017693
Snag_25_50+PIPO_perc	135.085969923343	3	12.027056657619	0.000207469114298739
brnopn_1km+slope+Snag_25_50+PIPO_perc+PIPO	135.093490995809	6	12.034577730085	0.000206690384316056
cosasp+Tree_ovr25+PIPO	135.104512344489	4	12.045599078765	0.000205554513500424
brnopn_1km+cosasp+pipo_1km+PIPO	135.132231526064	5	12.07331826034	0.000202725263471267
brnopn_1ha+brnopn_1km+Snag_ovr50+PIPO_perc+PIPO	135.175220712579	6	12.116307446855	0.000198414263958962
brnopn_1km+cosasp+Snag_25_50+PIPO_perc+PIPO	135.191812936465	6	12.132899670741	0.000196775006149099
cosasp+Snag_25_50+Tree_ovr25+PIPO_perc	135.194258307812	5	12.135345042088	0.000196534559193656
cosasp+Snag_ovr50+Tree_ovr25+PIPO_perc	135.195501627695	5	12.136588361971	0.000196412419499696
brnopn_1km+pipo_1km+Snag_25_50+PIPO_perc+PIPO	135.197279869912	6	12.138366604188	0.000196237862684122
cosasp+pipo_1km+Tree_ovr25+PIPO_perc	135.224925493834	5	12.16601222811	0.000193543965121809
cosasp+Snag_25_50+Tree_ovr25	135.240226241849	4	12.181312976125	0.000192068930877807
pipo_1km+Snag_25_50+Tree_ovr25	135.249222535291	4	12.190309269567	0.000191206916832449
brnopn_1ha+cosasp+Snag_25_50+Tree_ovr25	135.275452549468	5	12.216539283744	0.000188715609230598
pipo_1km+Tree_ovr25+PIPO	135.282448544142	4	12.223535278418	0.000188056635747736
brnopn_1ha+brnopn_1km+slope+Snag_ovr50+PIPO_perc	135.286771193526	6	12.227857927802	0.000187650623217905
brnopn_1km+slope+cosasp+Snag_25_50+PIPO_perc	135.286842463253	6	12.227929197529	0.000187643936432702
brnopn_1km+slope+pipo_1km+Snag_25_50+PIPO_perc	135.290659733327	6	12.231746467603	0.000187286134206698
brnopn_1ha+Snag_25_50+Tree_ovr25+PIPO_perc	135.296750894443	5	12.237837628719	0.000186716606908433
brnopn_1ha+Tree_ovr25+PIPO_perc+PIPO	135.319931679559	5	12.261018413835	0.000184564981316781
Snag_25_50+Tree_ovr25+PIPO	135.325552547742	4	12.266639282018	0.000184047001815755
brnopn_1km+cosasp+pipo_1km+Snag_25_50+PIPO_perc	135.351924471237	6	12.293011205513	0.000181636095083888
slope+Snag_25_50	135.355087313069	3	12.296174047345	0.000181349078970481
brnopn_1ha+slope+Snag_25_50+Tree_ovr25	135.382465536485	5	12.323552270761	0.000178883485564631
brnopn_1ha+slope+Tree_ovr25+PIPO_perc	135.393701433216	5	12.334788167492	0.000177881345001998
brnopn_1ha+brnopn_1km+cosasp+Snag_ovr50+PIPO_perc	135.405172662623	6	12.346259396899	0.000176864006464035
brnopn_1ha+brnopn_1km+pipo_1km+Snag_ovr50+PIPO_perc	135.407072933884	6	12.34815966816	0.000176696041477136
brnopn_1ha+brnopn_1km+slope+PIPO_perc+PIPO	135.436983495433	6	12.378070229709	0.000174073164382762
brnopn_1ha+cosasp+Snag_ovr50+Tree_ovr25	135.518028721099	5	12.459115455375	0.000167160275042146
brnopn_1ha+cosasp+Tree_ovr25+PIPO	135.545169861931	5	12.486256596207	0.000164907137517761
brnopn_1ha+slope+Snag_ovr50+Tree_ovr25	135.588543301605	5	12.529630035881	0.000161369342863104
slope+Tree_ovr25+PIPO_perc+PIPO	135.602182460295	5	12.543269194571	0.000160272615685027
brnopn_1ha+cosasp+pipo_1km+Tree_ovr25	135.615301055212	5	12.556387789488	0.000159224780213441
PIPO_perc+PIPO	135.629954402875	3	12.571041137151	0.000158062455369908
brnopn_1ha+pipo_1km+Tree_ovr25+PIPO_perc	135.656617673665	5	12.597704407941	0.000155969208550049
brnopn_1ha+brnopn_1km+pipo_1km+PIPO_perc+PIPO	135.67604695876	6	12.617133693036	0.000154461359406787
brnopn_1ha+brnopn_1km+cosasp+PIPO_perc+PIPO	135.678215600419	6	12.619302334695	0.000154293964508717
brnopn_1ha+brnopn_1km+slope+pipo_1km+PIPO_perc	135.684259659072	6	12.625346393348	0.00015382838747113
brnopn_1ha+slope+pipo_1km+Tree_ovr25	135.685730199059	5	12.626816933335	0.000153715323644987
brnopn_1ha+brnopn_1km+slope+cosasp+PIPO_perc	135.685994403282	6	12.627081137558	0.000153695018867346
brnopn_1ha+Snag_ovr50+Tree_ovr25+PIPO_perc	135.704667023267	5	12.645753757543	0.000152266752271499
brnopn_1ha+Snag_25_50+Snag_ovr50+Tree_ovr25	135.704745296281	5	12.645832030557	0.000152260793199293
brnopn_1ha+slope+Tree_ovr25+PIPO	135.716746991105	5	12.657833725381	0.000151349835405478
slope+PIPO_perc	135.731231331878	3	12.672318066154	0.000150257693621422
brnopn_1ha+brnopn_1km+slope+cosasp+Snag_25_50	135.733306421592	6	12.674393155868	0.00015010187537237
brnopn_1km+slope+cosasp+Snag_25_50+Snag_ovr50	135.764700609135	6	12.705787343411	0.000147764108236062
brnopn_1km+cosasp+Snag_25_50+Snag_ovr50+PIPO	135.82037062539	6	12.761457359666	0.000143707808544008
cosasp+PIPO_perc	135.820689919648	3	12.761776653924	0.000143684867836218
brnopn_1ha+PIPO_perc	135.834991151352	3	12.776077885628	0.000142661097200069
brnopn_1ha+brnopn_1km+cosasp+Snag_25_50+PIPO	135.837968753919	6	12.779055488195	0.000142448861203267
brnopn_1ha+brnopn_1km+cosasp+Snag_25_50+Snag_ovr50	135.844277083254	6	12.78536381753	0.000142000261888305
brnopn_1ha+Snag_25_50+Tree_ovr25+PIPO	135.865288517075	5	12.806375251351	0.00014051625625635
brnopn_1ha+pipo_1km+Snag_25_50+Tree_ovr25	135.865993214142	5	12.807079948418	0.00014046675428101
brnopn_1ha+brnopn_1km+cosasp+pipo_1km+PIPO_perc	135.868646309108	6	12.809733043384	0.000140280541998699
brnopn_1ha+brnopn_1km+cosasp+pipo_1km+Snag_25_50	135.884489048024	6	12.8255757823	0.000139173717567966
brnopn_1km+cosasp+pipo_1km+Snag_25_50+Snag_ovr50	135.891069569752	6	12.832156304028	0.000138716552240779
brnopn_1km+slope+Snag_25_50+Snag_ovr50+PIPO	135.897014181141	6	12.838100915417	0.000138304856388692
brnopn_1km+slope+cosasp+Snag_25_50+PIPO	135.900723994291	6	12.841810728567	0.000138048551585443
brnopn_1ha+brnopn_1km+slope+Snag_25_50+PIPO	135.902146200771	6	12.843232935047	0.000137950419708217
brnopn_1ha+slope+cosasp+Tree_ovr25+PIPO_perc	135.909983943557	6	12.851070677833	0.000137410867662825
pipo_1km+Snag_25_50	135.912319160626	3	12.853405894902	0.000137250519191347
brnopn_1km+slope+cosasp+pipo_1km+Snag_25_50	135.920146592945	6	12.861233327221	0.000136714409391589
brnopn_1ha+brnopn_1km+slope+pipo_1km+Snag_25_50	135.925754625146	6	12.866841359422	0.000136331596943441
brnopn_1ha+brnopn_1km+slope+Snag_25_50+Snag_ovr50	135.931916292384	6	12.87300302666	0.000135912228310442
brnopn_1km+slope+pipo_1km+Snag_25_50+Snag_ovr50	135.953843716405	6	12.894930450681	0.000134430264537225
brnopn_1ha+slope	135.956671788158	3	12.897758522434	0.000134240309653445
brnopn_1ha+brnopn_1km+Snag_25_50+Snag_ovr50+PIPO	135.991925916027	6	12.933012650303	0.000131894780262827
brnopn_1km+pipo_1km+Snag_25_50+Snag_ovr50+PIPO	136.004236932548	6	12.945323666824	0.000131085394499431
brnopn_1km+cosasp+pipo_1km+Snag_25_50+PIPO	136.012611787391	6	12.953698521667	0.000130537631583072
Snag_25_50+Tree_ovr25+PIPO_perc+PIPO	136.017415335508	5	12.958502069784	0.000130224485889013
slope+cosasp	136.028173375852	3	12.969260110128	0.000129525886327525
brnopn_1ha+brnopn_1km+pipo_1km+Snag_25_50+PIPO	136.028610046864	6	12.96969678114	0.000129497609314643
brnopn_1ha+Snag_25_50	136.053637839689	3	12.994724573965	0.000127887186990719
Snag_25_50+Snag_ovr50	136.059304495158	3	13.000391229434	0.000127525353515401
Snag_ovr50+Tree_ovr25+PIPO_perc+PIPO	136.062468406175	5	13.003555140451	0.000127323773567228
brnopn_1km+slope+pipo_1km+Snag_25_50+PIPO	136.063511811983	6	13.004598546259	0.000127257365708901
Snag_25_50+PIPO	136.071447656137	3	13.012534390413	0.000126753418870133
brnopn_1km+slope+Snag_ovr50+PIPO_perc+PIPO	136.072559532563	6	13.013646266839	0.000126682971384994
brnopn_1ha+cosasp+Tree_ovr25+PIPO_perc+PIPO	136.075273272372	6	13.016360006648	0.000126511195638734
slope+PIPO	136.075557002291	3	13.016643736567	0.000126493249406089
brnopn_1ha+brnopn_1km+pipo_1km+Snag_25_50+Snag_ovr50	136.081614890006	6	13.022701624282	0.000126110688126089
cosasp+Snag_25_50	136.083613873729	3	13.024700608005	0.000125984704489956
Snag_ovr50+PIPO_perc	136.086810962275	3	13.027897696551	0.000125783473243488
slope+Snag_ovr50+Tree_ovr25+PIPO_perc	136.10970883585	5	13.050795570126	0.000124351598571305
slope+Snag_ovr50	136.11434336544	3	13.055430099716	0.00012406377659839
slope+pipo_1km	136.115376215277	3	13.056462949553	0.0001239997235134
pipo_1km+Tree_ovr25+PIPO_perc+PIPO	136.128551571878	5	13.069638306154	0.000123185537966239
brnopn_1ha+cosasp+Snag_25_50+Tree_ovr25+PIPO_perc	136.13859221627	6	13.079678950546	0.000122568656642898
brnopn_1ha+pipo_1km+Snag_ovr50+Tree_ovr25	136.155995233679	5	13.097081967955	0.000121506751200231
brnopn_1ha+Snag_ovr50+Tree_ovr25+PIPO	136.159233332014	5	13.10032006629	0.000121310184963994
brnopn_1km+pipo_1km+Snag_ovr50+PIPO_perc+PIPO	136.162837184815	6	13.103923919091	0.000121091789764189
brnopn_1km+cosasp+Snag_ovr50+PIPO_perc+PIPO	136.173338351334	6	13.11442508561	0.000120457653489499
pipo_1km+PIPO_perc	136.187840149991	3	13.128926884267	0.000119587386094231
slope+Snag_25_50+Tree_ovr25+PIPO_perc	136.189042814845	5	13.130129549121	0.000119515495938218
slope+pipo_1km+Tree_ovr25+PIPO_perc	136.222947275005	5	13.164034009281	0.000117506518190572
slope+cosasp+Snag_ovr50+Tree_ovr25	136.266141988608	5	13.207228722884	0.000114995896970158
brnopn_1km+slope+pipo_1km+Snag_ovr50+PIPO_perc	136.267070869129	6	13.208157603405	0.000114942500646476
brnopn_1ha+pipo_1km+Tree_ovr25+PIPO	136.290083188406	5	13.231169922682	0.000113627533503254
brnopn_1km+slope+cosasp+Snag_ovr50+PIPO_perc	136.31015958638	6	13.251246320656	0.000112492623467889
brnopn_1km+cosasp+pipo_1km+Snag_ovr50+PIPO_perc	136.367318523333	6	13.308405257609	0.000109323150733513
brnopn_1ha+brnopn_1km+slope+cosasp+Snag_ovr50	136.435843666637	6	13.376930400913	0.000105640900348517
Snag_25_50+Snag_ovr50+Tree_ovr25+PIPO_perc	136.442568958414	5	13.38365569269	0.000105286264001697
slope+cosasp+Tree_ovr25+PIPO_perc+PIPO	136.480306263683	6	13.421392997959	0.000103318279058684
brnopn_1ha+cosasp+pipo_1km+Tree_ovr25+PIPO_perc	136.491676493056	6	13.432763227332	0.000102732569284181
brnopn_1ha+cosasp+Snag_ovr50+Tree_ovr25+PIPO_perc	136.504891741972	6	13.445978476248	0.000102055988803275
brnopn_1ha+brnopn_1km+slope+cosasp+PIPO	136.520351662057	6	13.461438396333	0.000101270141285694
brnopn_1ha+brnopn_1km+slope+Snag_ovr50+PIPO	136.525169069427	6	13.466255803703	0.000101026505064726
brnopn_1ha+brnopn_1km+slope+cosasp+pipo_1km	136.54630178835	6	13.487388522626	9.99646425869378e-05
pipo_1km+Snag_ovr50+Tree_ovr25+PIPO_perc	136.559590379305	5	13.500677113581	9.93026496380621e-05
pipo_1km+Snag_25_50+Tree_ovr25+PIPO_perc	136.58437710774	5	13.525463842016	9.80795505447706e-05
brnopn_1ha+brnopn_1km+slope+pipo_1km+Snag_ovr50	136.584733390978	6	13.525820125254	9.80620800510041e-05
brnopn_1ha+brnopn_1km+cosasp+Snag_ovr50+PIPO	136.612378770938	6	13.553465505214	9.67159235057056e-05
slope+cosasp+pipo_1km+Tree_ovr25	136.616495491032	5	13.557582225308	9.65170520575898e-05
brnopn_1ha+brnopn_1km+slope+pipo_1km+PIPO	136.644045793357	6	13.585132527633	9.51966304589246e-05
slope+Snag_25_50+Snag_ovr50+Tree_ovr25	136.645013795732	5	13.586100530008	9.51505663251832e-05
slope+cosasp+Tree_ovr25+PIPO	136.665272078194	5	13.60635881247	9.41916375618907e-05
brnopn_1ha+pipo_1km	136.670388331644	3	13.61147506592	9.39509913495577e-05
slope+Snag_ovr50+Tree_ovr25+PIPO	136.690682270153	5	13.631769004429	9.30024938545371e-05
slope+pipo_1km+Snag_ovr50+Tree_ovr25	136.690781107302	5	13.631867841578	9.29978979174286e-05
brnopn_1ha+brnopn_1km+cosasp+pipo_1km+Snag_ovr50	136.698363397033	6	13.639450131309	9.26459968896067e-05
slope+cosasp+Snag_25_50+Tree_ovr25	136.707943296771	5	13.649030031047	9.22032883312875e-05
cosasp+pipo_1km	136.755969130497	3	13.697055864773	9.001559006397e-05
brnopn_1ha+brnopn_1km+pipo_1km+Snag_ovr50+PIPO	136.763638214541	6	13.704724948817	8.96710824378471e-05
brnopn_1ha+brnopn_1km+cosasp+pipo_1km+PIPO	136.766235824877	6	13.707322559153	8.95546927726682e-05
brnopn_1ha+cosasp	136.784902318531	3	13.725989052807	8.87227451459799e-05
brnopn_1ha+PIPO	136.785507028234	3	13.72659376251	8.86959234485863e-05
brnopn_1ha+Snag_ovr50	136.788531728856	3	13.729618463132	8.85618855228723e-05
pipo_1km+Snag_ovr50	136.793110992131	3	13.734197726407	8.83593433898236e-05
pipo_1km+PIPO	136.7954504836	3	13.736537217876	8.82560458524955e-05
cosasp+Snag_ovr50	136.854378192739	3	13.795464927015	8.56936174334198e-05
cosasp+PIPO	136.854490910085	3	13.795577644361	8.56887879909491e-05
Snag_ovr50+PIPO	136.865599907843	3	13.806686642119	8.52141491249485e-05
Snag_25_50+PIPO_perc+PIPO	136.885856360575	4	13.826943094851	8.43554368895923e-05
brnopn_1km+slope+pipo_1km+PIPO_perc+PIPO	136.950433498107	6	13.891520232383	8.16752235423116e-05
brnopn_1km+slope+cosasp+PIPO_perc+PIPO	136.984798562534	6	13.92588529681	8.02838244950451e-05
slope+pipo_1km+Snag_25_50+Tree_ovr25	137.059385378167	5	14.000472112443	7.73449087900553e-05
brnopn_1km+slope+cosasp+Snag_ovr50+PIPO	137.071056291163	6	14.012143025439	7.68948802774249e-05
slope+Snag_25_50+Tree_ovr25+PIPO	137.077134706445	5	14.018221440721	7.66615355408972e-05
slope+pipo_1km+Tree_ovr25+PIPO	137.085607583589	5	14.026694317865	7.63374506223752e-05
brnopn_1km+slope+cosasp+pipo_1km+Snag_ovr50	137.092089816659	6	14.033176550935	7.60904325723062e-05
slope+Snag_25_50+PIPO_perc	137.105174550118	4	14.046261284394	7.55942459450903e-05
cosasp+Snag_25_50+PIPO_perc	137.108007518767	4	14.049094253043	7.54872436820912e-05
cosasp+pipo_1km+Snag_ovr50+Tree_ovr25	137.125638892747	5	14.066725627023	7.48246964653817e-05
brnopn_1ha+slope+cosasp+Snag_25_50+Tree_ovr25	137.134293119429	6	14.075379853705	7.45016210192091e-05
slope+cosasp+Snag_ovr50+Tree_ovr25+PIPO_perc	137.140147549455	6	14.081234283731	7.42838576312916e-05
brnopn_1km+slope+cosasp+pipo_1km+PIPO_perc	137.143533194755	6	14.084619929031	7.41582146102439e-05
brnopn_1km+slope+pipo_1km+Snag_ovr50+PIPO	137.155728468205	6	14.096815202481	7.37074006042109e-05
brnopn_1km+cosasp+pipo_1km+PIPO_perc+PIPO	137.171353570029	6	14.112440304305	7.31338013386443e-05
slope+cosasp+Snag_25_50+Tree_ovr25+PIPO_perc	137.178853740859	6	14.119940475135	7.28600569401471e-05
slope+cosasp+pipo_1km+Tree_ovr25+PIPO_perc	137.202252943325	6	14.143339677601	7.20125905046038e-05
cosasp+Snag_ovr50+Tree_ovr25+PIPO	137.231451417555	5	14.172538151831	7.09688987099954e-05
cosasp+Snag_25_50+Tree_ovr25+PIPO_perc+PIPO	137.241211673151	6	14.182298407427	7.06234051267062e-05
brnopn_1km+cosasp+pipo_1km+Snag_ovr50+PIPO	137.255862207665	6	14.196948941941	7.01079600010823e-05
brnopn_1ha+slope+cosasp+Snag_ovr50+Tree_ovr25	137.266602696414	6	14.20768943069	6.97324722561604e-05
cosasp+pipo_1km+Tree_ovr25+PIPO_perc+PIPO	137.270597885202	6	14.211684619478	6.95933140975551e-05
cosasp+Snag_ovr50+Tree_ovr25+PIPO_perc+PIPO	137.280236837148	6	14.221323571424	6.92587177296065e-05
cosasp+Snag_25_50+Snag_ovr50+Tree_ovr25	137.303844322146	5	14.244931056422	6.84460115828186e-05
pipo_1km+Snag_25_50+Snag_ovr50+Tree_ovr25	137.341561808753	5	14.282648543029	6.71673011538894e-05
brnopn_1ha+slope+cosasp+Tree_ovr25+PIPO	137.386449714673	6	14.327536448949	6.56765926776174e-05
brnopn_1ha+slope+cosasp+pipo_1km+Tree_ovr25	137.409894151336	6	14.350980885612	6.4911212062571e-05
pipo_1km+Snag_ovr50+Tree_ovr25+PIPO	137.424105375422	5	14.365192109698	6.44516129725793e-05
Snag_25_50+Snag_ovr50+Tree_ovr25+PIPO	137.426215525425	5	14.367302259701	6.43836475475407e-05
cosasp+pipo_1km+Tree_ovr25+PIPO	137.439653625901	5	14.380740360177	6.39525006560071e-05
slope+PIPO_perc+PIPO	137.439921349859	4	14.381008084135	6.39439404206654e-05
brnopn_1ha+Snag_25_50+PIPO_perc	137.465124254878	4	14.406210989154	6.3143209673508e-05
Snag_25_50+Snag_ovr50+PIPO_perc	137.466926936582	4	14.408013670858	6.30863217606535e-05
pipo_1km+Snag_25_50+PIPO_perc	137.475382335242	4	14.416469069518	6.2820174751594e-05
cosasp+pipo_1km+Snag_25_50+Tree_ovr25	137.499825346597	5	14.440912080873	6.20570901487754e-05
brnopn_1ha+slope+Tree_ovr25+PIPO_perc+PIPO	137.500840346865	6	14.441927081141	6.20256041574571e-05
brnopn_1ha+Snag_25_50+Tree_ovr25+PIPO_perc+PIPO	137.50405477793	6	14.445141512206	6.19259957106057e-05
brnopn_1km+slope+cosasp+pipo_1km+PIPO	137.533716189893	6	14.474802924169	6.10143662392722e-05
cosasp+Snag_25_50+Tree_ovr25+PIPO	137.603117394313	5	14.544204128589	5.89334444120734e-05
brnopn_1ha+PIPO_perc+PIPO	137.607870818878	4	14.548957553154	5.87935428895778e-05
cosasp+PIPO_perc+PIPO	137.618790564417	4	14.559877298693	5.84734123569846e-05
brnopn_1ha+slope+Snag_25_50+Tree_ovr25+PIPO_perc	137.637402963994	6	14.57848969827	5.79317713182144e-05
slope+cosasp+PIPO_perc	137.663369558184	4	14.60445629246	5.71844875209182e-05
slope+cosasp+Snag_25_50	137.701074832234	4	14.64216156651	5.61165078822253e-05
slope+pipo_1km+Snag_25_50	137.705969006794	4	14.64705574107	5.5979353772071e-05
brnopn_1ha+slope+PIPO_perc	137.72537690943	4	14.666463643706	5.54387600380452e-05
slope+Snag_25_50+Snag_ovr50	137.72725055494	4	14.668337289216	5.53868480660871e-05
slope+Snag_25_50+PIPO	137.737656350057	4	14.678743084333	5.50994243360065e-05
pipo_1km+Snag_25_50+Tree_ovr25+PIPO	137.74343642527	5	14.684523159546	5.49404148100084e-05
brnopn_1ha+slope+Snag_25_50	137.748133956343	4	14.689220690619	5.48115240834444e-05
brnopn_1ha+cosasp+Snag_25_50+Snag_ovr50+Tree_ovr25	137.762930492578	6	14.704017226854	5.44075100771035e-05
cosasp+Snag_25_50+Snag_ovr50+Tree_ovr25+PIPO_perc	137.780700344367	6	14.721787078643	5.39262445522233e-05
brnopn_1ha+cosasp+PIPO_perc	137.802974141001	4	14.744060875277	5.33290053193094e-05
brnopn_1ha+cosasp+Snag_25_50+Tree_ovr25+PIPO	137.814259169079	6	14.755345903355	5.30289430071273e-05
cosasp+pipo_1km+Snag_25_50+Tree_ovr25+PIPO_perc	137.814790572816	6	14.755877307092	5.30148549895749e-05
cosasp+pipo_1km+Snag_ovr50+Tree_ovr25+PIPO_perc	137.819915859756	6	14.761002594032	5.28791707470467e-05
brnopn_1ha+slope+Snag_25_50+Snag_ovr50+Tree_ovr25	137.841778477221	6	14.782865211497	5.23042800843835e-05
brnopn_1ha+slope+pipo_1km+Tree_ovr25+PIPO_perc	137.858393544391	6	14.799480278667	5.18715604261703e-05
brnopn_1ha+pipo_1km+Snag_25_50+Tree_ovr25+PIPO_perc	137.861989634393	6	14.803076368669	5.17783768255101e-05
Snag_ovr50+PIPO_perc+PIPO	137.862841970991	4	14.803928705267	5.17563152240448e-05
brnopn_1ha+cosasp+pipo_1km+Snag_25_50+Tree_ovr25	137.87259806293	6	14.813684797206	5.1504460318488e-05
brnopn_1ha+Snag_25_50+Snag_ovr50+Tree_ovr25+PIPO_perc	137.873379247917	6	14.814465982193	5.14843469912187e-05
brnopn_1ha+pipo_1km+Tree_ovr25+PIPO_perc+PIPO	137.890767694301	6	14.831854428577	5.1038670799093e-05
brnopn_1ha+Snag_ovr50+Tree_ovr25+PIPO_perc+PIPO	137.935992303094	6	14.87707903737	4.98975194930304e-05
brnopn_1ha+slope+Snag_ovr50+Tree_ovr25+PIPO_perc	137.961419569203	6	14.902506303479	4.92671563335994e-05
brnopn_1ha+slope+pipo_1km+Snag_25_50+Tree_ovr25	137.984523731502	6	14.925610465778	4.87012928887321e-05
brnopn_1ha+slope+Snag_25_50+Tree_ovr25+PIPO	138.001301295227	6	14.942388029503	4.82944571800799e-05
cosasp+Snag_ovr50+PIPO_perc	138.019306060445	4	14.960392794721	4.78616431006599e-05
pipo_1km+PIPO_perc+PIPO	138.024171015826	4	14.965257750102	4.77453622042654e-05
slope+Snag_ovr50+PIPO_perc	138.052376733716	4	14.993463467992	4.70767419065171e-05
brnopn_1ha+cosasp+Snag_ovr50+Tree_ovr25+PIPO	138.072729176778	6	15.013815911054	4.66001078320492e-05
slope+pipo_1km+PIPO_perc	138.101925223126	4	15.043011957402	4.59247795993914e-05
brnopn_1ha+cosasp+pipo_1km+Snag_ovr50+Tree_ovr25	138.126523114481	6	15.067609848757	4.53634124182858e-05
slope+Snag_ovr50+Tree_ovr25+PIPO_perc+PIPO	138.142682471852	6	15.083769206128	4.49983673312523e-05
slope+Snag_25_50+Tree_ovr25+PIPO_perc+PIPO	138.149710525478	6	15.090797259754	4.48405193653316e-05
brnopn_1ha+slope+pipo_1km+Snag_ovr50+Tree_ovr25	138.169809926194	6	15.11089666047	4.43921423826763e-05
brnopn_1ha+cosasp+pipo_1km+Tree_ovr25+PIPO	138.170293522739	6	15.111380257015	4.43814097369556e-05
brnopn_1ha+slope+Snag_ovr50+Tree_ovr25+PIPO	138.190075822082	6	15.131162556358	4.39445904544062e-05
slope+pipo_1km+Tree_ovr25+PIPO_perc+PIPO	138.203238724341	6	15.144325458617	4.36563209363417e-05
brnopn_1ha+Snag_ovr50+PIPO_perc	138.207663374964	4	15.14875010924	4.35598457091695e-05
cosasp+pipo_1km+PIPO_perc	138.210435172484	4	15.15152190676	4.3499517986729e-05
brnopn_1ha+pipo_1km+PIPO_perc	138.227135375252	4	15.168222109528	4.31378048736451e-05
brnopn_1ha+pipo_1km+Snag_ovr50+Tree_ovr25+PIPO_perc	138.257534101585	6	15.198620835861	4.24870954230207e-05
cosasp+pipo_1km+Snag_25_50	138.278040730224	4	15.2191274645	4.205368760942e-05
brnopn_1ha+slope+cosasp	138.279620484581	4	15.220707218857	4.20204834766257e-05
pipo_1km+Snag_25_50+Snag_ovr50	138.284604664728	4	15.225691399004	4.19158950229224e-05
brnopn_1ha+pipo_1km+Snag_25_50	138.297435174864	4	15.23852190914	4.16478545581991e-05
pipo_1km+Snag_25_50+PIPO	138.306559624064	4	15.24764635834	4.14582804602178e-05
brnopn_1ha+slope+pipo_1km+Tree_ovr25+PIPO	138.311138483786	6	15.252225218062	4.13634732036392e-05
brnopn_1ha+slope+pipo_1km	138.327938606629	4	15.269025340905	4.10174727352256e-05
brnopn_1ha+slope+PIPO	138.330146275345	4	15.271233009621	4.09722212192263e-05
brnopn_1ha+pipo_1km+Snag_25_50+Snag_ovr50+Tree_ovr25	138.341169554304	6	15.28225628858	4.07470182959567e-05
brnopn_1ha+Snag_25_50+Snag_ovr50+Tree_ovr25+PIPO	138.341303548715	6	15.282390282991	4.07442884510457e-05
brnopn_1ha+slope+Snag_ovr50	138.342474574897	4	15.283561309173	4.0720439119503e-05
slope+cosasp+pipo_1km	138.400016653588	4	15.341103387864	3.95655629211841e-05
slope+cosasp+PIPO	138.406143982129	4	15.347230716405	3.94445328121966e-05
slope+cosasp+Snag_ovr50	138.417886439277	4	15.358973173553	3.92136234681434e-05
brnopn_1ha+Snag_25_50+Snag_ovr50	138.435593265672	4	15.376679999948	3.88679813704636e-05
brnopn_1ha+Snag_25_50+PIPO	138.440209182953	4	15.381295917229	3.87783791159431e-05
Snag_25_50+Snag_ovr50+PIPO	138.444065392494	4	15.38515212677	3.87036823728917e-05
brnopn_1ha+cosasp+Snag_25_50	138.446010411749	4	15.387097146025	3.86660609657198e-05
cosasp+Snag_25_50+Snag_ovr50	138.452917359795	4	15.394004094071	3.85327590384595e-05
slope+pipo_1km+PIPO	138.457897864975	4	15.398984599251	3.84369221140656e-05
cosasp+Snag_25_50+PIPO	138.46097726514	4	15.402063999416	3.83777863192921e-05
slope+Snag_ovr50+PIPO	138.468335061648	4	15.409421795924	3.82368577381128e-05
pipo_1km+Snag_ovr50+PIPO_perc	138.47784577563	4	15.418932509906	3.80554594779326e-05
brnopn_1ha+pipo_1km+Snag_25_50+Tree_ovr25+PIPO	138.501151635857	6	15.442238370133	3.76145756513933e-05
slope+pipo_1km+Snag_ovr50	138.504826148302	4	15.445912882578	3.75455314835567e-05
Snag_25_50+Snag_ovr50+Tree_ovr25+PIPO_perc+PIPO	138.566133297008	6	15.507220031284	3.64120875477837e-05
slope+Snag_25_50+Snag_ovr50+Tree_ovr25+PIPO_perc	138.644555581599	6	15.585642315875	3.50119577349643e-05
pipo_1km+Snag_25_50+Tree_ovr25+PIPO_perc+PIPO	138.653558976827	6	15.594645711103	3.48546987202083e-05
pipo_1km+Snag_ovr50+Tree_ovr25+PIPO_perc+PIPO	138.696504022867	6	15.637590757143	3.4114258409692e-05
slope+pipo_1km+Snag_ovr50+Tree_ovr25+PIPO_perc	138.707297858739	6	15.648384593015	3.39306424823307e-05
brnopn_1ha+pipo_1km+Snag_ovr50+Tree_ovr25+PIPO	138.792481136053	6	15.733567870329	3.2515824401054e-05
slope+pipo_1km+Snag_25_50+Tree_ovr25+PIPO_perc	138.794232674317	6	15.735319408593	3.24873605114594e-05
slope+cosasp+pipo_1km+Snag_ovr50+Tree_ovr25	138.826213052539	6	15.767299786815	3.19720127081412e-05
slope+cosasp+Snag_ovr50+Tree_ovr25+PIPO	138.879667187291	6	15.820753921567	3.11288128928914e-05
slope+cosasp+Snag_25_50+Snag_ovr50+Tree_ovr25	138.887720524815	6	15.828807259091	3.10037194982725e-05
slope+Snag_25_50+PIPO_perc+PIPO	138.909136369692	5	15.850223103968	3.06735051843914e-05
cosasp+Snag_25_50+PIPO_perc+PIPO	138.987697379977	5	15.928784114253	2.94919915474318e-05
brnopn_1ha+cosasp+pipo_1km	139.026767236071	4	15.967853970347	2.89214584198633e-05
brnopn_1ha+pipo_1km+Snag_ovr50	139.060875638224	4	16.0019623725	2.84324080870297e-05
brnopn_1ha+pipo_1km+PIPO	139.064465617342	4	16.005552351618	2.83814179884143e-05
pipo_1km+Snag_25_50+Snag_ovr50+Tree_ovr25+PIPO_perc	139.077838033463	6	16.018924767739	2.81922869121526e-05
cosasp+pipo_1km+Snag_ovr50	139.143636698537	4	16.084723432813	2.72798707276603e-05
cosasp+pipo_1km+PIPO	139.150176923513	4	16.091263657789	2.71908081833589e-05
slope+cosasp+Snag_25_50+PIPO_perc	139.155607978127	5	16.096694712403	2.71170709642655e-05
brnopn_1ha+cosasp+PIPO	139.168522777197	4	16.109609511473	2.69425293517964e-05
brnopn_1ha+cosasp+Snag_ovr50	139.177057662777	4	16.118144397053	2.68277986266867e-05
brnopn_1ha+Snag_ovr50+PIPO	139.177739125655	4	16.118825859931	2.68186591094044e-05
pipo_1km+Snag_ovr50+PIPO	139.184911432045	4	16.125998166321	2.67226555340056e-05
slope+cosasp+pipo_1km+Tree_ovr25+PIPO	139.226797624544	6	16.16788435882	2.61688201442008e-05
cosasp+Snag_ovr50+PIPO	139.244121917955	4	16.185208652231	2.59431209161492e-05
slope+cosasp+pipo_1km+Snag_25_50+Tree_ovr25	139.246312945354	6	16.18739967963	2.59147154339162e-05
slope+pipo_1km+Snag_25_50+Snag_ovr50+Tree_ovr25	139.269591772053	6	16.210678506329	2.56148319685267e-05
slope+Snag_25_50+Snag_ovr50+Tree_ovr25+PIPO	139.278611821472	6	16.219698555748	2.54995685592054e-05
slope+cosasp+Snag_25_50+Tree_ovr25+PIPO	139.299459448638	6	16.240546182914	2.52351463482625e-05
slope+pipo_1km+Snag_ovr50+Tree_ovr25+PIPO	139.319120297556	6	16.260207031832	2.49882894901827e-05
Snag_25_50+Snag_ovr50+PIPO_perc+PIPO	139.358313121624	5	16.2993998559	2.45033754786254e-05
brnopn_1ha+Snag_25_50+PIPO_perc+PIPO	139.367589494915	5	16.308676229191	2.43899874104968e-05
pipo_1km+Snag_25_50+PIPO_perc+PIPO	139.385536958948	5	16.326623693224	2.41720973054784e-05
slope+cosasp+PIPO_perc+PIPO	139.432760331699	5	16.373847065975	2.36080387176301e-05
brnopn_1ha+slope+PIPO_perc+PIPO	139.472650542103	5	16.413737276379	2.31418385620812e-05
cosasp+Snag_25_50+Snag_ovr50+PIPO_perc	139.562469389331	5	16.503556123607	2.21255433513356e-05
brnopn_1ha+slope+Snag_25_50+PIPO_perc	139.582858391015	5	16.523945125291	2.19011303140199e-05
cosasp+pipo_1km+Snag_25_50+PIPO_perc	139.586537038012	5	16.527623772288	2.18608840746629e-05
brnopn_1ha+cosasp+Snag_25_50+PIPO_perc	139.588366259066	5	16.529452993342	2.18408990206224e-05
slope+Snag_25_50+Snag_ovr50+PIPO_perc	139.610537127842	5	16.551623862118	2.16001202021589e-05
slope+pipo_1km+Snag_25_50+PIPO_perc	139.614811000997	5	16.555897735273	2.15540113985613e-05
brnopn_1ha+cosasp+PIPO_perc+PIPO	139.646681440749	5	16.587768175025	2.12132656275756e-05
slope+pipo_1km+Snag_25_50+Tree_ovr25+PIPO	139.69531829877	6	16.636405033046	2.07036144082971e-05
brnopn_1ha+slope+cosasp+PIPO_perc	139.697096529441	5	16.638183263717	2.06852146881749e-05
cosasp+pipo_1km+Snag_ovr50+Tree_ovr25+PIPO	139.703383751806	6	16.644470486082	2.06202905176098e-05
cosasp+pipo_1km+Snag_25_50+Snag_ovr50+Tree_ovr25	139.705339275946	6	16.646426010222	2.06001386331491e-05
slope+Snag_ovr50+PIPO_perc+PIPO	139.825886630003	5	16.766973364279	1.93951712123869e-05
cosasp+Snag_25_50+Snag_ovr50+Tree_ovr25+PIPO	139.832895031353	6	16.773981765629	1.93273255821099e-05
cosasp+Snag_ovr50+PIPO_perc+PIPO	139.845058399457	5	16.786145133733	1.92101395996048e-05
slope+pipo_1km+PIPO_perc+PIPO	139.933947813016	5	16.875034547292	1.83750457887838e-05
brnopn_1ha+Snag_25_50+Snag_ovr50+PIPO_perc	139.968425861743	5	16.909512596019	1.80609926888614e-05
brnopn_1ha+pipo_1km+Snag_25_50+PIPO_perc	139.969246123409	5	16.910332857685	1.80535868376728e-05
pipo_1km+Snag_25_50+Snag_ovr50+Tree_ovr25+PIPO	139.972554324805	6	16.913641059081	1.80237490712214e-05
pipo_1km+Snag_25_50+Snag_ovr50+PIPO_perc	139.974271769456	5	16.915358503732	1.80082783189955e-05
slope+cosasp+Snag_ovr50+PIPO_perc	140.014700706504	5	16.95578744078	1.76479051907383e-05
cosasp+pipo_1km+Snag_25_50+Tree_ovr25+PIPO	140.05053217663	6	16.991618910906	1.7334545413933e-05
brnopn_1ha+Snag_ovr50+PIPO_perc+PIPO	140.071040229713	5	17.012126963989	1.71577047391513e-05
brnopn_1ha+pipo_1km+PIPO_perc+PIPO	140.110856362622	5	17.051943096898	1.68195056280158e-05
cosasp+pipo_1km+PIPO_perc+PIPO	140.11781874087	5	17.058905475146	1.67610555448774e-05
slope+cosasp+pipo_1km+Snag_25_50	140.133791150776	5	17.074877885052	1.66277314056292e-05
slope+cosasp+pipo_1km+PIPO_perc	140.172235237463	5	17.113321971739	1.63111647084452e-05
slope+cosasp+Snag_25_50+Snag_ovr50	140.191874325445	5	17.132961059721	1.61517803306977e-05
slope+pipo_1km+Snag_25_50+PIPO	140.191935350116	5	17.133022084392	1.61512875096759e-05
slope+pipo_1km+Snag_25_50+Snag_ovr50	140.196333129459	5	17.137419863735	1.61158116284582e-05
slope+cosasp+Snag_25_50+PIPO	140.209664690233	5	17.150751424509	1.60087444071161e-05
brnopn_1ha+slope+cosasp+Snag_25_50	140.210132668684	5	17.15121940296	1.6004998971624e-05
brnopn_1ha+slope+pipo_1km+Snag_25_50	140.217002637846	5	17.158089372122	1.59501163613613e-05
slope+Snag_25_50+Snag_ovr50+PIPO	140.222672018657	5	17.163758752933	1.59049667423744e-05
brnopn_1ha+slope+Snag_ovr50+PIPO_perc	140.230062969085	5	17.171149703361	1.58462988017254e-05
brnopn_1ha+slope+pipo_1km+PIPO_perc	140.231734873401	5	17.172821607677	1.58330575893269e-05
brnopn_1ha+slope+Snag_25_50+Snag_ovr50	140.238166081524	5	17.1792528158	1.57822265151408e-05
brnopn_1ha+cosasp+Snag_ovr50+PIPO_perc	140.243489258066	5	17.184575992342	1.57402765776533e-05
brnopn_1ha+slope+Snag_25_50+PIPO	140.246355038689	5	17.187441772965	1.57177386388982e-05
brnopn_1ha+cosasp+pipo_1km+PIPO_perc	140.284903600464	5	17.22599033474	1.5417691415539e-05
pipo_1km+Snag_ovr50+PIPO_perc+PIPO	140.373305402069	5	17.314392136345	1.47510570183009e-05
cosasp+pipo_1km+Snag_ovr50+PIPO_perc	140.52705597692	5	17.468142711196	1.36595574355694e-05
slope+pipo_1km+Snag_ovr50+PIPO_perc	140.53619163029	5	17.477278364566	1.35973052314905e-05
brnopn_1ha+pipo_1km+Snag_ovr50+PIPO_perc	140.717744197045	5	17.658830931321	1.24173581555653e-05
brnopn_1ha+slope+cosasp+pipo_1km	140.73577725168	5	17.676863985956	1.23058999446538e-05
cosasp+pipo_1km+Snag_25_50+Snag_ovr50	140.768831255663	5	17.709917989939	1.21041917191085e-05
brnopn_1ha+cosasp+pipo_1km+Snag_25_50	140.779341067688	5	17.720427801964	1.20407521597136e-05
brnopn_1ha+slope+cosasp+Snag_ovr50	140.784129178699	5	17.725215912975	1.20119604089915e-05
brnopn_1ha+slope+cosasp+PIPO	140.785212884291	5	17.726299618567	1.20054534577225e-05
cosasp+pipo_1km+Snag_25_50+PIPO	140.787049721303	5	17.728136455579	1.19944324887997e-05
brnopn_1ha+pipo_1km+Snag_25_50+Snag_ovr50	140.792814181101	5	17.733900915377	1.19599115493986e-05
pipo_1km+Snag_25_50+Snag_ovr50+PIPO	140.795420372626	5	17.736507106902	1.19443367892445e-05
brnopn_1ha+slope+pipo_1km+PIPO	140.806771006459	5	17.747857740735	1.18767408881229e-05
brnopn_1ha+pipo_1km+Snag_25_50+PIPO	140.808376999721	5	17.749463733997	1.18672077332604e-05
brnopn_1ha+slope+pipo_1km+Snag_ovr50	140.829866281469	5	17.770953015745	1.17403814197294e-05
brnopn_1ha+slope+Snag_ovr50+PIPO	140.830455411558	5	17.771542145834	1.17369236230521e-05
slope+cosasp+pipo_1km+PIPO	140.887047979102	5	17.828134713378	1.14094670523217e-05
slope+cosasp+pipo_1km+Snag_ovr50	140.905028554632	5	17.846115288908	1.13073523682598e-05
slope+cosasp+Snag_ovr50+PIPO	140.914679305811	5	17.855766040087	1.12529215762825e-05
brnopn_1ha+Snag_25_50+Snag_ovr50+PIPO	140.940150490553	5	17.881237224829	1.11105176778704e-05
brnopn_1ha+cosasp+Snag_25_50+Snag_ovr50	140.945224618214	5	17.88631135249	1.10823653126062e-05
brnopn_1ha+cosasp+Snag_25_50+PIPO	140.945816784132	5	17.886903518408	1.10790844988123e-05
cosasp+Snag_25_50+Snag_ovr50+PIPO	140.951582043484	5	17.89266877776	1.10471935879794e-05
slope+pipo_1km+Snag_ovr50+PIPO	140.967175196122	5	17.908261930398	1.0961398189845e-05
slope+cosasp+Snag_25_50+PIPO_perc+PIPO	141.028806643354	6	17.96989337763	1.06287662419705e-05
brnopn_1ha+slope+Snag_25_50+PIPO_perc+PIPO	141.486801867201	6	18.427888601477	8.45338125549182e-06
brnopn_1ha+slope+cosasp+PIPO_perc+PIPO	141.496405779831	6	18.437492514107	8.41288579452077e-06
cosasp+Snag_25_50+Snag_ovr50+PIPO_perc+PIPO	141.516196759594	6	18.45728349387	8.33004671089457e-06
slope+Snag_25_50+Snag_ovr50+PIPO_perc+PIPO	141.520710112577	6	18.461796846853	8.31126968511397e-06
brnopn_1ha+cosasp+pipo_1km+Snag_ovr50	141.534994547971	5	18.476081282247	8.2521202681312e-06
brnopn_1ha+cosasp+pipo_1km+PIPO	141.536419152743	5	18.477505887019	8.24624435613611e-06
slope+pipo_1km+Snag_25_50+PIPO_perc+PIPO	141.545575578056	6	18.486662312332	8.20857758489207e-06
brnopn_1ha+pipo_1km+Snag_ovr50+PIPO	141.571601206165	5	18.512687940441	8.10245287919208e-06
brnopn_1ha+cosasp+Snag_25_50+PIPO_perc+PIPO	141.572838168632	6	18.513924902908	8.09744321349288e-06
cosasp+pipo_1km+Snag_25_50+PIPO_perc+PIPO	141.57373152437	6	18.514818258646	8.09382707249907e-06
cosasp+pipo_1km+Snag_ovr50+PIPO	141.654648891756	5	18.595735626032	7.77289745447469e-06
brnopn_1ha+cosasp+Snag_ovr50+PIPO	141.678190978472	5	18.619277712748	7.68193873130631e-06
brnopn_1ha+slope+cosasp+Snag_25_50+PIPO_perc	141.729606472678	6	18.670693206954	7.48697023116959e-06
slope+cosasp+Snag_25_50+Snag_ovr50+PIPO_perc	141.750001572315	6	18.691088306591	7.41100944446347e-06
slope+cosasp+pipo_1km+Snag_25_50+PIPO_perc	141.786904530457	6	18.727991264733	7.2755192005333e-06
slope+cosasp+Snag_ovr50+PIPO_perc+PIPO	141.823148576374	6	18.76423531065	7.14485955884281e-06
brnopn_1ha+Snag_25_50+Snag_ovr50+PIPO_perc+PIPO	141.978599584168	6	18.919686318444	6.61055524720955e-06
pipo_1km+Snag_25_50+Snag_ovr50+PIPO_perc+PIPO	141.986222958202	6	18.927309692478	6.58540584088091e-06
brnopn_1ha+pipo_1km+Snag_25_50+PIPO_perc+PIPO	141.988235041239	6	18.929321775515	6.5787839806805e-06
slope+cosasp+pipo_1km+PIPO_perc+PIPO	142.069153489199	6	19.010240223475	6.31792416253804e-06
brnopn_1ha+slope+Snag_ovr50+PIPO_perc+PIPO	142.086632739014	6	19.02771947329	6.26294845860387e-06
brnopn_1ha+slope+pipo_1km+PIPO_perc+PIPO	142.107918953203	6	19.049005687479	6.1966446923568e-06
brnopn_1ha+cosasp+Snag_ovr50+PIPO_perc+PIPO	142.162842936028	6	19.103929670304	6.02878787933014e-06
cosasp+pipo_1km+Snag_25_50+Snag_ovr50+PIPO_perc	142.170289696757	6	19.111376431033	6.00638214733502e-06
brnopn_1ha+cosasp+pipo_1km+Snag_25_50+PIPO_perc	142.183528865151	6	19.124615599427	5.96675370161403e-06
brnopn_1ha+cosasp+Snag_25_50+Snag_ovr50+PIPO_perc	142.183875065986	6	19.124961800262	5.96572094344519e-06
brnopn_1ha+slope+Snag_25_50+Snag_ovr50+PIPO_perc	142.218510369502	6	19.159597103778	5.86329808705484e-06
brnopn_1ha+slope+pipo_1km+Snag_25_50+PIPO_perc	142.219024161256	6	19.160110895532	5.86179202340978e-06
brnopn_1ha+cosasp+pipo_1km+PIPO_perc+PIPO	142.232358962086	6	19.173445696362	5.82283911047582e-06
slope+pipo_1km+Snag_25_50+Snag_ovr50+PIPO_perc	142.245315025523	6	19.186401759799	5.78524048804586e-06
brnopn_1ha+slope+cosasp+Snag_ovr50+PIPO_perc	142.292198966145	6	19.233285700421	5.65120027380318e-06
brnopn_1ha+slope+cosasp+pipo_1km+PIPO_perc	142.33033187547	6	19.271418609746	5.54447261225734e-06
slope+pipo_1km+Snag_ovr50+PIPO_perc+PIPO	142.441855740797	6	19.382942475073	5.24376406311937e-06
cosasp+pipo_1km+Snag_ovr50+PIPO_perc+PIPO	142.471144818665	6	19.412231552941	5.16753111673293e-06
brnopn_1ha+pipo_1km+Snag_25_50+Snag_ovr50+PIPO_perc	142.599518219882	6	19.540604954158	4.84626513760734e-06
slope+cosasp+pipo_1km+Snag_ovr50+PIPO_perc	142.648567191831	6	19.589653926107	4.72885852903605e-06
brnopn_1ha+pipo_1km+Snag_ovr50+PIPO_perc+PIPO	142.702849302937	6	19.643936037213	4.60223839174732e-06
slope+cosasp+pipo_1km+Snag_25_50+Snag_ovr50	142.752605178649	6	19.693691912925	4.48915664363223e-06
slope+cosasp+pipo_1km+Snag_25_50+PIPO	142.761410817631	6	19.702497551907	4.4694351442226e-06
brnopn_1ha+slope+cosasp+pipo_1km+Snag_25_50	142.770376508733	6	19.711463243009	4.4494441984101e-06
slope+pipo_1km+Snag_25_50+Snag_ovr50+PIPO	142.802458596473	6	19.743545330749	4.37863987470288e-06
slope+cosasp+Snag_25_50+Snag_ovr50+PIPO	142.823947841992	6	19.765034576268	4.33184488848036e-06
brnopn_1ha+slope+pipo_1km+Snag_25_50+PIPO	142.82830569757	6	19.769392431846	4.32241638701751e-06
brnopn_1ha+slope+cosasp+Snag_25_50+Snag_ovr50	142.828458069515	6	19.769544803791	4.32208709206548e-06
brnopn_1ha+slope+pipo_1km+Snag_25_50+Snag_ovr50	142.830853059675	6	19.771939793951	4.31691451172525e-06
brnopn_1ha+slope+cosasp+Snag_25_50+PIPO	142.843694484133	6	19.784781218409	4.28928563936546e-06
brnopn_1ha+cosasp+pipo_1km+Snag_ovr50+PIPO_perc	142.85703482705	6	19.798121561326	4.26077057462426e-06
brnopn_1ha+slope+Snag_25_50+Snag_ovr50+PIPO	142.859256099383	6	19.800342833659	4.25604103561162e-06
brnopn_1ha+slope+pipo_1km+Snag_ovr50+PIPO_perc	142.860912253945	6	19.801998988221	4.2525181635295e-06
brnopn_1ha+slope+cosasp+pipo_1km+PIPO	143.360650200271	6	20.301736934547	3.31229844733931e-06
brnopn_1ha+slope+cosasp+pipo_1km+Snag_ovr50	143.365356787736	6	20.306443522012	3.3045128007128e-06
brnopn_1ha+cosasp+pipo_1km+Snag_25_50+Snag_ovr50	143.40203167366	6	20.343118407936	3.2444686959215e-06
cosasp+pipo_1km+Snag_25_50+Snag_ovr50+PIPO	143.404615533484	6	20.34570226776	3.24027977624265e-06
brnopn_1ha+slope+cosasp+Snag_ovr50+PIPO	143.414045054803	6	20.355131789079	3.22503859013312e-06
brnopn_1ha+cosasp+pipo_1km+Snag_25_50+PIPO	143.414741813725	6	20.355828548001	3.22391524861335e-06
brnopn_1ha+pipo_1km+Snag_25_50+Snag_ovr50+PIPO	143.429030899721	6	20.370117633997	3.20096393345481e-06
brnopn_1ha+slope+pipo_1km+Snag_ovr50+PIPO	143.430997330852	6	20.372084065128	3.19781824259037e-06
slope+cosasp+pipo_1km+Snag_ovr50+PIPO	143.520276892774	6	20.46136362705	3.05820761349466e-06
brnopn_1ha+cosasp+Snag_25_50+Snag_ovr50+PIPO	143.572408543381	6	20.513495277657	2.97952285468508e-06
brnopn_1ha+cosasp+pipo_1km+Snag_ovr50+PIPO	144.170522639099	6	21.111609373375	2.20936716525663e-06
