# Supplementary material for: Development and evaluation of habitat suitability models for nesting white-headed woodpecker (Dryobates albolarvatus) in burned forest
Source: PLoS One. 2020 May 15;15(5):e0233043. doi: 10.1371/journal.pone.0233043 (PMC7228071; doi:10.1371/journal.pone.0233043)
Supplement: S1 File — (ZIP) [file pone.0233043.s004.zip › RScripts_and_data/WLRs_TB&CC.csv]

Model	AICc	K	dAIC	m_wt
brnopn_1ha+brnopn_1km+Tree_ovr25+PIPO_perc	175.005603233986	5	0	0.140689666540696
brnopn_1km+Tree_ovr25+PIPO_perc	175.271707213729	4	0.266103979743008	0.123162488508398
brnopn_1km+Tree_ovr25	176.253218278581	3	1.24761504459499	0.0753956058842274
brnopn_1ha+brnopn_1km+Tree_ovr25	176.775073158012	4	1.769469924026	0.0580800107846532
brnopn_1ha+brnopn_1km+pipo_1km+Tree_ovr25+PIPO_perc	176.860113181689	6	1.85450994770301	0.0556622146589691
brnopn_1ha+brnopn_1km+Tree_ovr25+PIPO_perc+PIPO	177.065158579702	6	2.05955534571601	0.0502383583442773
brnopn_1km+Tree_ovr25+PIPO_perc+PIPO	177.101027108906	5	2.09542387492002	0.0493454015283984
brnopn_1ha+brnopn_1km+PIPO_perc	177.133905179037	4	2.12830194505099	0.0485408419526174
brnopn_1km+pipo_1km+Tree_ovr25+PIPO_perc	177.217415084727	5	2.21181185074101	0.0465557534291578
brnopn_1km+pipo_1km+Tree_ovr25	177.965514811702	4	2.95991157771601	0.032027686420105
brnopn_1ha+brnopn_1km	178.072313548413	3	3.06671031442701	0.0303622894876161
brnopn_1km+Tree_ovr25+PIPO	178.185142989283	4	3.17953975529701	0.0286968293360606
brnopn_1ha+brnopn_1km+pipo_1km+PIPO_perc	178.334527922991	5	3.32892468900499	0.0266314853000406
brnopn_1ha+brnopn_1km+pipo_1km+Tree_ovr25	178.373257588975	5	3.36765435498901	0.0261207323187603
brnopn_1ha+brnopn_1km+Tree_ovr25+PIPO	178.474566256661	5	3.46896302267501	0.0248305563809356
brnopn_1ha+brnopn_1km+pipo_1km+Tree_ovr25+PIPO_perc+PIPO	178.93860604637	7	3.93300281238402	0.0196889017100795
brnopn_1km+pipo_1km+Tree_ovr25+PIPO_perc+PIPO	179.055999088825	6	4.050395854839	0.0185664946014576
brnopn_1ha+brnopn_1km+pipo_1km	179.079268125032	4	4.07366489104601	0.0183517341237598
brnopn_1ha+brnopn_1km+PIPO_perc+PIPO	179.184948809648	5	4.17934557566201	0.0174071968083818
brnopn_1ha+brnopn_1km+PIPO	179.85291844857	4	4.847315214584	0.0124646783317146
brnopn_1km+pipo_1km+Tree_ovr25+PIPO	180.024205127784	5	5.01860189379801	0.0114415969680302
brnopn_1ha+brnopn_1km+pipo_1km+Tree_ovr25+PIPO	180.229156977183	6	5.22355374319702	0.0103271840486897
brnopn_1ha+brnopn_1km+pipo_1km+PIPO_perc+PIPO	180.388331499328	6	5.382728265342	0.00953712793921652
Tree_ovr25	180.488509334194	2	5.482906100208	0.00907119009821193
Tree_ovr25+PIPO_perc	180.756833321072	3	5.75123008708601	0.00793228765138378
brnopn_1ha+brnopn_1km+pipo_1km+PIPO	181.002829261418	5	5.99722602743199	0.00701424796879413
Tree_ovr25+PIPO_perc+PIPO	182.235553624364	4	7.22995039037801	0.00378702716844081
pipo_1km+Tree_ovr25	182.503340886251	3	7.49773765226502	0.00331244865920132
brnopn_1ha+Tree_ovr25	182.519416655721	3	7.51381342173499	0.00328593029723033
Tree_ovr25+PIPO	182.625011979862	3	7.619408745876	0.00311694122793721
brnopn_1ha+Tree_ovr25+PIPO_perc	182.746883348934	4	7.74128011494801	0.0029326793548274
pipo_1km+Tree_ovr25+PIPO_perc	182.910901924167	4	7.90529869018101	0.00270177016032853
brnopn_1km	183.330358225116	2	8.32475499112999	0.0021906077629376
brnopn_1ha	184.042405471416	2	9.03680223743001	0.00153442451124403
brnopn_1ha+Tree_ovr25+PIPO_perc+PIPO	184.333298779036	5	9.32769554505001	0.00132671869300297
pipo_1km+Tree_ovr25+PIPO_perc+PIPO	184.415878921259	5	9.41027568727301	0.00127305391906186
brnopn_1km+pipo_1km	184.428829836002	3	9.423226602016	0.00126483694572017
brnopn_1km+PIPO_perc	184.577680805972	3	9.572077571986	0.00117411859268839
brnopn_1ha+pipo_1km+Tree_ovr25	184.57869786909	4	9.57309463510401	0.00117352166812035
brnopn_1ha+Tree_ovr25+PIPO	184.700200345637	4	9.69459711165101	0.00110435114387843
pipo_1km+Tree_ovr25+PIPO	184.708398939408	4	9.70279570542201	0.00109983334689589
brnopn_1ha+PIPO_perc	184.861272558313	3	9.85566932432701	0.00101889820883049
brnopn_1ha+pipo_1km+Tree_ovr25+PIPO_perc	184.950569385475	5	9.94496615148901	0.000974406649813248
Null	185.042137719108	1	10.036534485122	0.000930800114682657
brnopn_1km+PIPO	185.490303378467	3	10.484700144481	0.000743940995792279
brnopn_1ha+pipo_1km	185.747257516442	3	10.741654282456	0.00065424680370841
brnopn_1km+pipo_1km+PIPO_perc	185.806345868019	4	10.800742634033	0.000635200362221889
brnopn_1ha+PIPO	186.194202838918	3	11.188599604932	0.00052322521601652
brnopn_1km+PIPO_perc+PIPO	186.245036099565	4	11.239432865579	0.000510094174425735
brnopn_1ha+PIPO_perc+PIPO	186.494026627094	4	11.488423393108	0.000450383796619256
brnopn_1ha+pipo_1km+Tree_ovr25+PIPO_perc+PIPO	186.566454080135	6	11.560850846149	0.000434365512399848
PIPO_perc	186.58488183962	2	11.579278605634	0.000430381702162477
pipo_1km	186.609532851533	2	11.603929617547	0.000425109587413743
brnopn_1km+pipo_1km+PIPO	186.641740827153	4	11.636137593167	0.000418318456709285
brnopn_1ha+pipo_1km+PIPO_perc	186.717407103268	4	11.711803869282	0.000402787796034649
brnopn_1ha+pipo_1km+Tree_ovr25+PIPO	186.833377965479	5	11.827774731493	0.00038009622009767
PIPO	187.098999664902	2	12.093396430916	0.000332823920125028
brnopn_1km+pipo_1km+PIPO_perc+PIPO	187.452692345854	5	12.447089111868	0.00027887600074784
brnopn_1ha+pipo_1km+PIPO	187.963781966281	4	12.958178732295	0.000215987909385491
PIPO_perc+PIPO	187.997162489304	3	12.991559255318	0.000212412931341958
pipo_1km+PIPO_perc	188.264680162299	3	13.259076928313	0.000185819046713917
brnopn_1ha+pipo_1km+PIPO_perc+PIPO	188.346783034077	5	13.341179800091	0.000178345360347065
pipo_1km+PIPO	188.691991098864	3	13.686387864878	0.000150072403067779
pipo_1km+PIPO_perc+PIPO	189.658031838936	4	14.65242860495	9.25822551947693e-05
