# Supplementary material for: Development and evaluation of habitat suitability models for nesting white-headed woodpecker (Dryobates albolarvatus) in burned forest
Source: PLoS One. 2020 May 15;15(5):e0233043. doi: 10.1371/journal.pone.0233043 (PMC7228071; doi:10.1371/journal.pone.0233043)
Supplement: S1 File — (ZIP) [file pone.0233043.s004.zip › RScripts_and_data/WLRs_TB.csv]

Model	AICc	K	dAIC	m_wt
brnopn_1ha+brnopn_1km+Tree_ovr25+PIPO_perc	80.4154487975934	5	0	0.117648582097925
brnopn_1ha+brnopn_1km+pipo_1km+Tree_ovr25	80.8800707681582	5	0.464621970564806	0.0932599800956907
brnopn_1ha+brnopn_1km+Tree_ovr25	81.2312761502014	4	0.815827352607997	0.0782405759427086
brnopn_1km+Tree_ovr25+PIPO_perc	81.7911919133875	4	1.37574311579409	0.0591354458579538
brnopn_1km+pipo_1km+Tree_ovr25	82.9362554578395	4	2.52080666024609	0.0333580370092663
brnopn_1km+Tree_ovr25	83.1167603017051	3	2.7013115041117	0.030479255698464
brnopn_1ha+brnopn_1km+Tree_ovr25+PIPO	83.1536081988184	5	2.738159401225	0.029922848804322
brnopn_1ha+brnopn_1km+cosasp+Tree_ovr25	83.1801652413701	5	2.76471644377671	0.0295281439676097
brnopn_1km+pipo_1km+Tree_ovr25+PIPO_perc	83.2104605287484	5	2.795011731155	0.0290842327563761
brnopn_1ha+brnopn_1km+Snag_25_50+Tree_ovr25	83.5207497554134	5	3.10530095782001	0.0249045765637876
brnopn_1ha+brnopn_1km+Snag_ovr50+Tree_ovr25	83.5585226071322	5	3.14307380953881	0.0244386319887978
brnopn_1ha+brnopn_1km+slope+Tree_ovr25	84.0005496823988	5	3.5851008848054	0.019592593669749
brnopn_1km+cosasp+Tree_ovr25+PIPO_perc	84.1808566447372	5	3.76540784714381	0.0179035342888729
brnopn_1km+Tree_ovr25+PIPO_perc+PIPO	84.456754223191	5	4.0413054255976	0.0155965439872876
brnopn_1km+Snag_25_50+Tree_ovr25+PIPO_perc	84.4927295887531	5	4.07728079115969	0.0153185064240117
brnopn_1km+slope+Tree_ovr25+PIPO_perc	84.4957250641827	5	4.08027626658929	0.0152955804920082
brnopn_1km+Snag_ovr50+Tree_ovr25+PIPO_perc	84.5848271945513	5	4.1693783969579	0.0146291024729857
Tree_ovr25	84.6745582300401	2	4.25910943244671	0.0139872660382617
brnopn_1ha+brnopn_1km+pipo_1km	84.7602364889298	4	4.34478769133641	0.0134007170613501
brnopn_1km+Snag_ovr50+Tree_ovr25	85.152394198114	4	4.7369454005206	0.0110146847851689
brnopn_1km+cosasp+Tree_ovr25	85.1713596181009	4	4.75591082050749	0.0109107293920911
brnopn_1km+Tree_ovr25+PIPO	85.3248839508943	4	4.9094351533009	0.0101045365521631
Tree_ovr25+PIPO_perc	85.4628924653127	3	5.04744366771931	0.0094307934050133
brnopn_1ha+brnopn_1km	85.5287198201068	3	5.1132710225134	0.0091254439649459
brnopn_1km+pipo_1km+Snag_ovr50+Tree_ovr25	85.5773802854657	5	5.16193148787229	0.00890609896757313
brnopn_1km+Snag_25_50+Tree_ovr25	85.5859427168311	4	5.1704939192377	0.00886805153973747
brnopn_1km+cosasp+pipo_1km+Tree_ovr25	85.6022220891312	5	5.1867732915378	0.00879616136210327
brnopn_1km+pipo_1km+Tree_ovr25+PIPO	85.6177319683337	5	5.2022831707403	0.00872821147618461
brnopn_1km+pipo_1km+Snag_25_50+Tree_ovr25	85.709808424271	5	5.2943596266776	0.00833548955970655
brnopn_1km+slope+Tree_ovr25	85.7147652673332	4	5.29931646973981	0.00831485628245059
brnopn_1km+slope+pipo_1km+Tree_ovr25	85.7298906078631	5	5.3144418102697	0.00825221094766903
brnopn_1ha+Tree_ovr25	86.3811306409684	3	5.96568184337499	0.00595875246698265
cosasp+Tree_ovr25	86.5541196039837	3	6.13867080639029	0.00546501387243239
pipo_1km+Tree_ovr25	86.6860435938236	3	6.2705947962302	0.00511616259624002
slope+Tree_ovr25	87.019404964379	3	6.60395616678561	0.00433067742877815
Tree_ovr25+PIPO	87.0426617611552	3	6.6272129635618	0.00428061025106122
Snag_25_50+Tree_ovr25	87.0802253532468	3	6.6647765556534	0.00420096300288206
brnopn_1ha+brnopn_1km+PIPO_perc	87.0834553874942	4	6.6680065899008	0.00419418385139275
Snag_ovr50+Tree_ovr25	87.0842591166182	3	6.6688103190248	0.00419249869616112
brnopn_1ha+brnopn_1km+Snag_ovr50	87.0926603699626	4	6.6772115723692	0.00417492451145113
brnopn_1ha+brnopn_1km+pipo_1km+PIPO_perc	87.1505812613839	5	6.73513246379051	0.00405575082749792
brnopn_1ha+brnopn_1km+pipo_1km+Snag_ovr50	87.1928946725975	5	6.7774458750041	0.00397084582329212
brnopn_1ha+brnopn_1km+cosasp+pipo_1km	87.2611985602394	5	6.84574976264599	0.00383752328985085
brnopn_1ha+brnopn_1km+cosasp	87.2615121884086	4	6.8460633908152	0.00383692155933015
brnopn_1ha+brnopn_1km+pipo_1km+Snag_25_50	87.4107115527185	5	6.9952627551251	0.00356110427250732
brnopn_1km+cosasp+Snag_ovr50+Tree_ovr25	87.4140174859819	5	6.9985686883885	0.00355522274829366
brnopn_1ha+brnopn_1km+pipo_1km+PIPO	87.4356552402219	5	7.02020644262851	0.00351696654796145
brnopn_1ha+brnopn_1km+slope+pipo_1km	87.4981088916249	5	7.0826600940315	0.00340883985938288
brnopn_1km+Snag_25_50+Snag_ovr50+Tree_ovr25	87.5865143455397	5	7.1710655479463	0.00326144154468297
cosasp+Tree_ovr25+PIPO_perc	87.5953591921726	4	7.1799103945792	0.00324704991594352
brnopn_1km+cosasp+Tree_ovr25+PIPO	87.6514827980779	5	7.23603400048449	0.00315719843447135
brnopn_1ha+Tree_ovr25+PIPO_perc	87.6705365905613	4	7.2550877929679	0.00312726295509071
brnopn_1km+Snag_ovr50+Tree_ovr25+PIPO	87.7522212865805	5	7.33677248898709	0.00300211133282423
brnopn_1km+cosasp+Snag_25_50+Tree_ovr25	87.7900173598965	5	7.3745685623031	0.00294591004244244
brnopn_1ha+brnopn_1km+PIPO	87.8064046002247	4	7.3909558026313	0.00292187099242866
Snag_ovr50+Tree_ovr25+PIPO_perc	87.8322387220136	4	7.4167899244202	0.00288437171849234
slope+Tree_ovr25+PIPO_perc	87.8555924299538	4	7.4401436323604	0.00285088720847077
Tree_ovr25+PIPO_perc+PIPO	87.8575142806119	4	7.4420654830185	0.00284814903454294
brnopn_1km+slope+Snag_ovr50+Tree_ovr25	87.8819619425898	5	7.4665131449964	0.00281354566585303
brnopn_1km+slope+cosasp+Tree_ovr25	87.9337121422446	5	7.5182633446512	0.00274167868321369
Snag_25_50+Tree_ovr25+PIPO_perc	87.9670207158832	4	7.5515719182898	0.00269639610125746
pipo_1km+Tree_ovr25+PIPO_perc	88.0291023964507	4	7.6136535988573	0.00261398339750287
brnopn_1km+Snag_25_50+Tree_ovr25+PIPO	88.0699272269146	5	7.6544784293212	0.0025611665763309
brnopn_1ha+brnopn_1km+Snag_25_50	88.0720284554711	4	7.6565796578777	0.00255847719115744
brnopn_1km+slope+Tree_ovr25+PIPO	88.0855249299922	5	7.6700761323988	0.00254127010409781
brnopn_1ha+brnopn_1km+slope	88.1174734276187	4	7.70202463002531	0.00250099773991302
brnopn_1ha+cosasp+Tree_ovr25	88.2883187942654	4	7.87286999667199	0.00229622636562685
brnopn_1km+slope+Snag_25_50+Tree_ovr25	88.3771019413908	5	7.96165314379741	0.00219652263922692
brnopn_1ha+pipo_1km+Tree_ovr25	88.7009323275891	4	8.2854835299957	0.00186817178624554
brnopn_1ha+slope+Tree_ovr25	88.8991483059695	4	8.48369950837611	0.00169190025592314
brnopn_1ha+Tree_ovr25+PIPO	88.9221127413043	4	8.5066639437109	0.00167258459444424
cosasp+pipo_1km+Tree_ovr25	88.9317423650537	4	8.51629356746029	0.00166455077047329
brnopn_1ha+Snag_25_50+Tree_ovr25	88.9431304513551	4	8.5276816537617	0.00165509967955479
brnopn_1ha+Snag_ovr50+Tree_ovr25	88.9819646772944	4	8.566515879701	0.00162327241882395
brnopn_1ha+brnopn_1km+cosasp+Snag_ovr50	89.0323191237496	5	8.6168703261562	0.00158291312616838
cosasp+Snag_25_50+Tree_ovr25	89.1057003390505	4	8.6902515414571	0.00152588762895369
brnopn_1ha+brnopn_1km+cosasp+PIPO_perc	89.1174267575975	5	8.7019779600041	0.00151696720716211
cosasp+Tree_ovr25+PIPO	89.1204335634304	4	8.704984765837	0.00151468830771997
cosasp+Snag_ovr50+Tree_ovr25	89.1386227726532	4	8.72317397505981	0.00150097526830657
slope+cosasp+Tree_ovr25	89.1509802665139	4	8.7355314689205	0.00149172971435791
slope+pipo_1km+Tree_ovr25	89.210416989951	4	8.7949681923576	0.00144805020750775
pipo_1km+Tree_ovr25+PIPO	89.2767510547198	4	8.8613022571264	0.00140081041173922
pipo_1km+Snag_ovr50+Tree_ovr25	89.2817110003362	4	8.8662622027428	0.00139734074412761
pipo_1km+Snag_25_50+Tree_ovr25	89.2839343193713	4	8.8684855217779	0.00139578824007797
brnopn_1ha+brnopn_1km+Snag_ovr50+PIPO_perc	89.3237109936869	5	8.9082621960935	0.00136830256116448
brnopn_1ha+brnopn_1km+Snag_25_50+PIPO_perc	89.3301992045345	5	8.9147504069411	0.00136387083578329
slope+Tree_ovr25+PIPO	89.5291411289531	4	9.1136923313597	0.0012347344139923
slope+Snag_ovr50+Tree_ovr25	89.5758691200425	4	9.1604203224491	0.00120622048141986
slope+Snag_25_50+Tree_ovr25	89.5999880193393	4	9.18453922174591	0.00119176148525834
Snag_25_50+Tree_ovr25+PIPO	89.6359764324339	4	9.22052763484051	0.00117050847195202
Snag_ovr50+Tree_ovr25+PIPO	89.6395739851055	4	9.2241251875121	0.00116840488152336
Snag_25_50+Snag_ovr50+Tree_ovr25	89.6512145901558	4	9.2357657925624	0.00116162416369749
brnopn_1ha+brnopn_1km+Snag_ovr50+PIPO	89.7665539372913	5	9.35110513969791	0.0010965287336213
brnopn_1ha+brnopn_1km+cosasp+PIPO	89.8067305398841	5	9.3912817422907	0.00107472110648138
brnopn_1ha+brnopn_1km+slope+Snag_ovr50	89.8713558491586	5	9.45590705156521	0.00104054908216717
brnopn_1ha+cosasp+Tree_ovr25+PIPO_perc	89.8726098063829	5	9.4571610087895	0.00103989688462608
brnopn_1ha+brnopn_1km+PIPO_perc+PIPO	89.8732561245634	5	9.45780732697	0.00103956088678819
brnopn_1ha+brnopn_1km+slope+PIPO_perc	89.8771007806944	5	9.46165198310101	0.00103756442925769
brnopn_1ha+brnopn_1km+Snag_25_50+Snag_ovr50	89.8801296772127	5	9.46468087961929	0.0010359942808684
brnopn_1ha+brnopn_1km+slope+cosasp	89.8917391398326	5	9.4762903422392	0.00102999803257134
brnopn_1ha	89.9668721822097	2	9.5514233846163	0.000992022362534586
brnopn_1ha+brnopn_1km+cosasp+Snag_25_50	90.0230631168125	5	9.6076143192191	0.00096453891861212
cosasp+Tree_ovr25+PIPO_perc+PIPO	90.1579779047849	5	9.7425291071915	0.000901619678441884
brnopn_1ha+Snag_ovr50+Tree_ovr25+PIPO_perc	90.1601002802373	5	9.7446514826439	0.000900663398191593
cosasp+Snag_ovr50+Tree_ovr25+PIPO_perc	90.1727424173234	5	9.75729361973001	0.000894988198676437
brnopn_1ha+slope+Tree_ovr25+PIPO_perc	90.2663291093771	5	9.8508803117837	0.000854073440783484
Snag_25_50+Snag_ovr50+Tree_ovr25+PIPO_perc	90.284614747627	5	9.8691659500336	0.00084630038974128
brnopn_1ha+Tree_ovr25+PIPO_perc+PIPO	90.3158975424759	5	9.9004487448825	0.000833166056447107
slope+cosasp+Tree_ovr25+PIPO_perc	90.3232997299984	5	9.907850932405	0.000830088130113956
cosasp+Snag_25_50+Tree_ovr25+PIPO_perc	90.3374566606091	5	9.92200786301571	0.000824233126750541
cosasp+pipo_1km+Tree_ovr25+PIPO_perc	90.3889969365028	5	9.97354813890941	0.000803263876075538
brnopn_1ha+Snag_25_50+Tree_ovr25+PIPO_perc	90.4094840578379	5	9.9940352602445	0.000795077593751182
brnopn_1ha+brnopn_1km+Snag_25_50+PIPO	90.4316409200522	5	10.0161921224588	0.000786317992314326
brnopn_1ha+pipo_1km+Tree_ovr25+PIPO_perc	90.4442450304242	5	10.0287962328308	0.000781378154846348
Snag_ovr50+Tree_ovr25+PIPO_perc+PIPO	90.4606638682896	5	10.0452150706962	0.000774989752641946
slope+Snag_ovr50+Tree_ovr25+PIPO_perc	90.4968844895571	5	10.0814356919637	0.000761080775588475
slope+Tree_ovr25+PIPO_perc+PIPO	90.4982773951771	5	10.0828285975837	0.000760550903280628
slope+Snag_25_50+Tree_ovr25+PIPO_perc	90.528825682404	5	10.1133768848106	0.000749022407639396
pipo_1km+Snag_ovr50+Tree_ovr25+PIPO_perc	90.5479880044221	5	10.1325392068287	0.000741880173437549
Snag_25_50+Tree_ovr25+PIPO_perc+PIPO	90.5837504896649	5	10.1683016920715	0.000728732334232726
brnopn_1ha+brnopn_1km+slope+PIPO	90.5999321491157	5	10.1844833515223	0.000722860072768754
pipo_1km+Tree_ovr25+PIPO_perc+PIPO	90.6070401706181	5	10.1915913730247	0.000720295580115091
slope+pipo_1km+Tree_ovr25+PIPO_perc	90.6259928861997	5	10.2105440886063	0.000713502041323924
pipo_1km+Snag_25_50+Tree_ovr25+PIPO_perc	90.7228869631697	5	10.3074381655763	0.000679758956387777
brnopn_1ha+brnopn_1km+slope+Snag_25_50	90.8538229237499	5	10.4383741261565	0.000636681976624921
brnopn_1ha+cosasp+pipo_1km+Tree_ovr25	90.9795506388279	5	10.5641018412345	0.00059788977941282
brnopn_1ha+cosasp+Snag_25_50+Tree_ovr25	91.001247420519	5	10.5857986229256	0.000591438692626223
brnopn_1ha+cosasp+Tree_ovr25+PIPO	91.0484474878484	5	10.632998690255	0.000577644135819396
brnopn_1ha+slope+cosasp+Tree_ovr25	91.0805563097129	5	10.6651075121195	0.000568444444895946
brnopn_1ha+cosasp+Snag_ovr50+Tree_ovr25	91.0809857596421	5	10.6655369620487	0.000568322398786281
brnopn_1ha+slope+pipo_1km+Tree_ovr25	91.4173857733285	5	11.0019369757351	0.000480337438768321
brnopn_1ha+pipo_1km+Snag_ovr50+Tree_ovr25	91.4628940614173	5	11.0474452638239	0.00046953118130801
brnopn_1ha+pipo_1km+Tree_ovr25+PIPO	91.4780006032845	5	11.0625518056911	0.000465998045248431
brnopn_1ha+pipo_1km+Snag_25_50+Tree_ovr25	91.4807567377856	5	11.0653079401922	0.00046535631088157
brnopn_1ha+slope+Tree_ovr25+PIPO	91.599234894733	5	11.1837860971396	0.000438589674452515
brnopn_1ha+slope+Snag_25_50+Tree_ovr25	91.655692787644	5	11.2402439900506	0.000426381867443961
brnopn_1ha+slope+Snag_ovr50+Tree_ovr25	91.6890490326171	5	11.2736002350237	0.000419329591266502
brnopn_1ha+Snag_25_50+Tree_ovr25+PIPO	91.6967823031552	5	11.2813335055618	0.000417711327313996
brnopn_1ha+cosasp	91.7043493155185	3	11.2889005179251	0.000416133899909854
cosasp+pipo_1km+Snag_25_50+Tree_ovr25	91.7055500928446	5	11.2901012952512	0.000415884132820204
brnopn_1ha+Snag_ovr50+Tree_ovr25+PIPO	91.7074887213873	5	11.2920399237939	0.000415481205708081
slope+cosasp+pipo_1km+Tree_ovr25	91.7159574825164	5	11.300508684923	0.000413725619698469
cosasp+pipo_1km+Tree_ovr25+PIPO	91.7178554699655	5	11.3024066723721	0.000413333182921162
cosasp+pipo_1km+Snag_ovr50+Tree_ovr25	91.7247334834527	5	11.3092846858593	0.000411914168715983
brnopn_1ha+Snag_25_50+Snag_ovr50+Tree_ovr25	91.7356550468869	5	11.3202062492935	0.000409670925858714
cosasp+Snag_25_50+Snag_ovr50+Tree_ovr25	91.8639925686262	5	11.4485437710328	0.000384208531780426
cosasp+Snag_25_50+Tree_ovr25+PIPO	91.8816860483836	5	11.4662372507902	0.000380824529604747
slope+cosasp+Snag_25_50+Tree_ovr25	91.8965073456636	5	11.4810585480702	0.000378012804045234
slope+cosasp+Tree_ovr25+PIPO	91.9026342963361	5	11.4871854987427	0.000376856543135922
brnopn_1ha+pipo_1km	91.9076427053761	3	11.4921939077827	0.00037591399793275
cosasp+Snag_ovr50+Tree_ovr25+PIPO	91.9081055502037	5	11.4926567526103	0.000375827013073479
slope+cosasp+Snag_ovr50+Tree_ovr25	91.9219686266821	5	11.5065198290887	0.000373230961470711
slope+pipo_1km+Tree_ovr25+PIPO	91.9796518389079	5	11.5642030413145	0.000362620133285223
slope+pipo_1km+Snag_25_50+Tree_ovr25	92.0015174964961	5	11.5860686989027	0.000358677262091713
slope+pipo_1km+Snag_ovr50+Tree_ovr25	92.0040665864523	5	11.5886177888589	0.000358220402994138
pipo_1km+Snag_ovr50+Tree_ovr25+PIPO	92.06035789535	5	11.6449090977566	0.000348278620597242
pipo_1km+Snag_25_50+Tree_ovr25+PIPO	92.0693518652608	5	11.6539030676674	0.000346715933204477
pipo_1km+Snag_25_50+Snag_ovr50+Tree_ovr25	92.0741066578039	5	11.6586578602105	0.000345892631083064
brnopn_1ha+Snag_25_50	92.0840958016599	3	11.6686470040665	0.000344169352559394
brnopn_1ha+PIPO_perc	92.233479981141	3	11.8180311835476	0.000319399206183974
brnopn_1ha+slope	92.2851816756849	3	11.8697328780915	0.000311248274245506
brnopn_1ha+Snag_ovr50	92.2922178357524	3	11.876769038159	0.000310155201791933
slope+Snag_ovr50+Tree_ovr25+PIPO	92.3043465142884	5	11.888897716695	0.000308280007077878
slope+Snag_25_50+Tree_ovr25+PIPO	92.3186249812564	5	11.903176183663	0.000306086961774834
slope+Snag_25_50+Snag_ovr50+Tree_ovr25	92.3302557680933	5	11.9148069704999	0.00030431211140039
brnopn_1ha+PIPO	92.391701617834	3	11.9762528202406	0.000295104913499387
Snag_25_50+Snag_ovr50+Tree_ovr25+PIPO	92.4197840447533	5	12.0043352471599	0.000290990237540103
Null	93.6244600919773	1	13.2090112943839	0.000159325884865503
brnopn_1ha+cosasp+pipo_1km	94.048603453899	4	13.6331546563056	0.000128879777707326
brnopn_1ha+cosasp+Snag_25_50	94.0556978188227	4	13.6402490212293	0.000128423427477424
brnopn_1ha+pipo_1km+Snag_25_50	94.1014862372202	4	13.6860374396268	0.000125516675518591
brnopn_1ha+Snag_25_50+PIPO_perc	94.1961377151761	4	13.7806889175827	0.00011971487614641
brnopn_1ha+cosasp+PIPO_perc	94.1970668449446	4	13.7816180473512	0.000119659273735294
brnopn_1ha+cosasp+Snag_ovr50	94.2148347691076	4	13.7993859715142	0.000118600933373317
brnopn_1ha+cosasp+PIPO	94.2919854419955	4	13.8765366444021	0.000114112981113498
brnopn_1ha+slope+cosasp	94.3002669907375	4	13.8848181931441	0.000113641441948301
brnopn_1ha+slope+pipo_1km	94.4121502328674	4	13.996701435274	0.000107458703962722
brnopn_1ha+pipo_1km+PIPO_perc	94.4684610115879	4	14.0530122139945	0.000104475358024456
brnopn_1ha+pipo_1km+PIPO	94.4713480734793	4	14.0558992758859	0.000104324653411641
brnopn_1ha+pipo_1km+Snag_ovr50	94.4952786422301	4	14.0798298446367	0.000103083817547163
brnopn_1ha+slope+Snag_25_50	94.575201444219	4	14.1597526466256	9.90456662372577e-05
Snag_25_50	94.581096640605	2	14.1656478430116	9.87541492589582e-05
brnopn_1ha+Snag_25_50+Snag_ovr50	94.6538290497124	4	14.238380252119	9.52273524476859e-05
brnopn_1ha+Snag_25_50+PIPO	94.6741861309144	4	14.258737333321	9.4262993185261e-05
brnopn_1ha+slope+PIPO_perc	94.6886999922096	4	14.2732511946162	9.35814092758485e-05
pipo_1km	94.6934706872787	2	14.2780218896853	9.33584511140207e-05
brnopn_1ha+slope+Snag_ovr50	94.7202985103139	4	14.3048497127205	9.21145108160083e-05
brnopn_1ha+PIPO_perc+PIPO	94.7447913978832	4	14.3293426002898	9.09933149810444e-05
brnopn_1ha+Snag_ovr50+PIPO_perc	94.7969051703964	4	14.381456372803	8.8652936428718e-05
brnopn_1ha+Snag_ovr50+PIPO	94.8723594564965	4	14.4569106589031	8.53706199372319e-05
brnopn_1ha+slope+PIPO	94.8859859517429	4	14.4705371541495	8.47909457381708e-05
brnopn_1km+pipo_1km	94.9899472639327	3	14.5744984663393	8.04960495290371e-05
Snag_ovr50	95.0378374210078	2	14.6223886234144	7.85914590865052e-05
brnopn_1km	95.0630634959469	2	14.6476146983535	7.76064073745193e-05
cosasp	95.6297768126471	2	15.2143280150537	5.84571106862883e-05
pipo_1km+Snag_25_50	95.6586305746841	3	15.2431817770907	5.76198112380426e-05
PIPO_perc	95.7167577045245	2	15.3013089069311	5.59692755204861e-05
brnopn_1km+Snag_ovr50	95.7687394094083	3	15.3532906118149	5.45333279240935e-05
PIPO	95.779043467532	2	15.3635946699386	5.42530931425235e-05
brnopn_1km+pipo_1km+Snag_25_50	95.8447829882655	4	15.4293341906721	5.24987965711461e-05
slope	95.845147578695	2	15.4296987811016	5.24892271640058e-05
Snag_25_50+PIPO_perc	96.0649379408216	3	15.6494891432282	4.70265704456296e-05
brnopn_1km+Snag_25_50	96.1157871512419	3	15.7003383536485	4.58460096963752e-05
brnopn_1ha+cosasp+Snag_25_50+PIPO_perc	96.4875703995056	5	16.0721216019122	3.80688568080346e-05
brnopn_1ha+cosasp+pipo_1km+Snag_25_50	96.5177159918029	5	16.1022671942095	3.74993554606176e-05
brnopn_1km+pipo_1km+Snag_ovr50	96.6204780882297	4	16.2050292906363	3.56212616484365e-05
brnopn_1ha+pipo_1km+Snag_25_50+PIPO_perc	96.6393413358505	5	16.2238925382571	3.52868746936924e-05
Snag_25_50+Snag_ovr50	96.6468987670145	3	16.2314499694211	3.51537872386269e-05
pipo_1km+Snag_ovr50	96.7608771359155	3	16.3454283383221	3.32064180850958e-05
brnopn_1ha+cosasp+pipo_1km+PIPO	96.7977316704715	5	16.3822828728781	3.26001179276106e-05
brnopn_1ha+slope+pipo_1km+Snag_25_50	96.799476977189	5	16.3840281795956	3.25716817344798e-05
cosasp+Snag_25_50	96.8007215493419	3	16.3852727517485	3.25514191356703e-05
brnopn_1ha+slope+Snag_25_50+PIPO_perc	96.8040425069701	5	16.3885937093767	3.24974130442207e-05
brnopn_1ha+cosasp+pipo_1km+PIPO_perc	96.8060208472921	5	16.3905720496987	3.24652834663573e-05
brnopn_1ha+cosasp+pipo_1km+Snag_ovr50	96.8189868557989	5	16.4035380582055	3.22554916708922e-05
brnopn_1ha+cosasp+Snag_25_50+Snag_ovr50	96.8204964717692	5	16.4050476741758	3.22311541544453e-05
brnopn_1ha+slope+cosasp+pipo_1km	96.8322111216079	5	16.4167623240145	3.20429176314475e-05
brnopn_1ha+slope+cosasp+Snag_25_50	96.8423714882611	5	16.4269226906677	3.1880546522271e-05
pipo_1km+PIPO	96.8427649354179	3	16.4273161378245	3.18742754839284e-05
brnopn_1ha+cosasp+Snag_25_50+PIPO	96.8486404747859	5	16.4331916771925	3.17807736144384e-05
brnopn_1ha+cosasp+PIPO_perc+PIPO	96.8845261758239	5	16.4690773782305	3.12156213278852e-05
brnopn_1ha+pipo_1km+Snag_25_50+Snag_ovr50	96.8865568012649	5	16.4711080036715	3.11839437944951e-05
brnopn_1ha+pipo_1km+Snag_25_50+PIPO	96.8944547601173	5	16.4790059625239	3.10610418703234e-05
brnopn_1ha+Snag_25_50+PIPO_perc+PIPO	96.9334598897472	5	16.5180110921538	3.04611407079271e-05
brnopn_1ha+Snag_25_50+Snag_ovr50+PIPO_perc	96.9425036185563	5	16.5270548209629	3.03237105145601e-05
slope+Snag_25_50	96.9482058376335	3	16.5327570400401	3.02373774252957e-05
brnopn_1ha+cosasp+Snag_ovr50+PIPO_perc	96.9501434942026	5	16.5346946966092	3.02080967850419e-05
brnopn_1ha+cosasp+Snag_ovr50+PIPO	96.9676147310092	5	16.5521659334158	2.99453596353874e-05
brnopn_1ha+slope+cosasp+PIPO_perc	96.9755429434012	5	16.5600941458078	2.98268880218839e-05
brnopn_1ha+slope+cosasp+Snag_ovr50	96.985413010343	5	16.5699642127496	2.96800539447123e-05
Snag_25_50+PIPO	97.0086777297109	3	16.5932289321175	2.93368051489737e-05
cosasp+pipo_1km	97.0517048806778	3	16.6362560830844	2.87124061866283e-05
slope+pipo_1km	97.0784828815543	3	16.6630340839609	2.83305378896389e-05
brnopn_1ha+slope+cosasp+PIPO	97.0835654075065	5	16.6681166099131	2.82586339447199e-05
pipo_1km+PIPO_perc	97.1118272843371	3	16.6963784867437	2.78621210762742e-05
brnopn_1km+PIPO_perc	97.1189122611907	3	16.7034634635973	2.77635944525635e-05
brnopn_1ha+slope+pipo_1km+PIPO_perc	97.1456993340424	5	16.730250536449	2.73942208699301e-05
brnopn_1ha+pipo_1km+PIPO_perc+PIPO	97.151420917785	5	16.7359721201916	2.73159636976583e-05
Snag_ovr50+PIPO	97.1553113625741	3	16.7398625649807	2.72628797201545e-05
brnopn_1ha+slope+pipo_1km+Snag_ovr50	97.1662949102255	5	16.7508461126321	2.71135685178339e-05
cosasp+Snag_ovr50	97.1878258904333	3	16.7723770928399	2.68232432153103e-05
brnopn_1ha+slope+pipo_1km+PIPO	97.1885586770081	5	16.7731098794147	2.68134171592603e-05
brnopn_1ha+pipo_1km+Snag_ovr50+PIPO	97.2382548915286	5	16.8228060939352	2.61553640389751e-05
brnopn_1km+Snag_25_50+PIPO_perc	97.2417695711202	4	16.8263207735268	2.61094405402902e-05
brnopn_1ha+pipo_1km+Snag_ovr50+PIPO_perc	97.258252377048	5	16.8428035794546	2.58951463748374e-05
slope+Snag_ovr50	97.2655584591951	3	16.8501096616017	2.58007229129212e-05
brnopn_1km+cosasp	97.278222172089	3	16.8627733744956	2.5637872555839e-05
brnopn_1ha+slope+Snag_25_50+Snag_ovr50	97.2992301424544	5	16.883781344861	2.53699821439622e-05
brnopn_1ha+slope+Snag_25_50+PIPO	97.3378462934541	5	16.9223974958607	2.48848353110095e-05
brnopn_1km+pipo_1km+PIPO	97.3987617569439	4	16.9833129593505	2.41383258735415e-05
brnopn_1ha+slope+Snag_ovr50+PIPO_perc	97.4049086443502	5	16.9894598467568	2.40642519771648e-05
brnopn_1ha+slope+PIPO_perc+PIPO	97.4242433167305	5	17.0087945191371	2.3832735639346e-05
brnopn_1km+PIPO	97.4375652000158	3	17.0221164024224	2.36745147132423e-05
brnopn_1ha+Snag_25_50+Snag_ovr50+PIPO	97.4457258857034	5	17.03027708811	2.35781113896106e-05
Snag_ovr50+PIPO_perc	97.4490240271647	3	17.0335752295713	2.35392614581806e-05
brnopn_1km+slope	97.4837120753956	3	17.0682632778022	2.31345160429901e-05
brnopn_1ha+Snag_ovr50+PIPO_perc+PIPO	97.4852157223418	5	17.0697669247484	2.31171295074119e-05
brnopn_1ha+slope+Snag_ovr50+PIPO	97.5068032272565	5	17.0913544296631	2.28689507336121e-05
brnopn_1km+pipo_1km+PIPO_perc	97.545450654026	4	17.1300018564326	2.2431280014972e-05
brnopn_1km+slope+pipo_1km	97.5886117089328	4	17.1731629113394	2.19523871270074e-05
brnopn_1km+cosasp+pipo_1km	97.5907146213426	4	17.1752658237492	2.19293172839406e-05
PIPO_perc+PIPO	97.7325327739954	3	17.317083976402	2.04281806911605e-05
brnopn_1km+Snag_25_50+Snag_ovr50	97.7346405115839	4	17.3191917139905	2.04066634091942e-05
pipo_1km+Snag_25_50+PIPO_perc	97.845138957398	4	17.4296901598046	1.93097907941567e-05
cosasp+PIPO	97.9075233710569	3	17.4920745734635	1.87167726588596e-05
cosasp+PIPO_perc	97.9180092824779	3	17.5025604848845	1.86188982485672e-05
brnopn_1km+pipo_1km+Snag_25_50+PIPO_perc	97.9661948497445	5	17.5507460521511	1.81756778078502e-05
slope+cosasp	98.0533898168141	3	17.6379410192207	1.74002893015163e-05
slope+PIPO_perc	98.0736423729667	3	17.6581935753733	1.72249782556934e-05
brnopn_1km+Snag_ovr50+PIPO	98.1333629594529	4	17.7179141618595	1.67182387014724e-05
brnopn_1km+cosasp+Snag_ovr50	98.168275941168	4	17.7528271435746	1.64289294294649e-05
slope+PIPO	98.1781269790252	3	17.7626781814318	1.63482073887512e-05
slope+pipo_1km+Snag_25_50	98.2061817348489	4	17.7907329372555	1.61204858078665e-05
pipo_1km+Snag_25_50+Snag_ovr50	98.2225429945083	4	17.8070941969149	1.59891480261406e-05
pipo_1km+Snag_25_50+PIPO	98.226475940807	4	17.8110271432136	1.59577366907623e-05
cosasp+pipo_1km+Snag_25_50	98.2282786636816	4	17.8128298660882	1.59433594827865e-05
brnopn_1km+slope+Snag_ovr50	98.2483113261073	4	17.8328625285139	1.57844626238123e-05
brnopn_1km+Snag_ovr50+PIPO_perc	98.3068627961715	4	17.8914139985781	1.532905953402e-05
brnopn_1km+pipo_1km+Snag_25_50+Snag_ovr50	98.3265182576844	5	17.911069460091	1.51791475182278e-05
Snag_25_50+PIPO_perc+PIPO	98.4501501063083	4	18.0347013087149	1.42692473682533e-05
slope+Snag_25_50+PIPO_perc	98.5334399625525	4	18.1179911649591	1.36872091732834e-05
brnopn_1km+cosasp+Snag_25_50	98.5533503213714	4	18.137901523778	1.35516265447924e-05
cosasp+Snag_25_50+PIPO_perc	98.5582305461184	4	18.142781748525	1.35185993645824e-05
brnopn_1km+cosasp+pipo_1km+Snag_25_50	98.6307222539391	5	18.2152734563457	1.30373799736353e-05
brnopn_1km+pipo_1km+Snag_25_50+PIPO	98.6348132895262	5	18.2193644919328	1.30107390374615e-05
brnopn_1km+slope+pipo_1km+Snag_25_50	98.637729238782	5	18.2222804411886	1.29917835317357e-05
Snag_25_50+Snag_ovr50+PIPO_perc	98.6523216723983	4	18.2368728748049	1.28973376302341e-05
brnopn_1km+Snag_25_50+PIPO	98.6989909838438	4	18.2835421862504	1.25998668833904e-05
brnopn_1km+slope+Snag_25_50	98.7072940746763	4	18.2918452770829	1.25476663951086e-05
pipo_1km+Snag_ovr50+PIPO	98.9439343356623	4	18.5284855380689	1.11474923713514e-05
cosasp+Snag_25_50+Snag_ovr50	99.0267975233059	4	18.6113487257125	1.06950709810888e-05
brnopn_1km+pipo_1km+Snag_ovr50+PIPO	99.0371516126817	5	18.6217028150883	1.06398451972008e-05
slope+Snag_25_50+Snag_ovr50	99.0887896462853	4	18.6733408486919	1.03686509054378e-05
Snag_25_50+Snag_ovr50+PIPO	99.2011432587178	4	18.7856944611244	9.80223196871154e-06
slope+pipo_1km+Snag_ovr50	99.2299388597512	4	18.8144900621578	9.66211251469755e-06
cosasp+pipo_1km+Snag_ovr50	99.2582112341154	4	18.842762436522	9.52648794923798e-06
pipo_1km+PIPO_perc+PIPO	99.2836892915492	4	18.8682404939558	9.40589946653597e-06
brnopn_1km+PIPO_perc+PIPO	99.3470267442337	4	18.9315779466403	9.11269383916683e-06
pipo_1km+Snag_ovr50+PIPO_perc	99.3582660251339	4	18.9428172275405	9.06162739816892e-06
cosasp+pipo_1km+PIPO	99.3597634464847	4	18.9443146488913	9.05484540019335e-06
brnopn_1km+slope+pipo_1km+Snag_ovr50	99.3844555316662	5	18.9690067340728	8.94374115336128e-06
slope+cosasp+Snag_25_50	99.3911609560548	4	18.9757121584614	8.91380557406596e-06
cosasp+Snag_25_50+PIPO	99.3993988420552	4	18.9839500444618	8.8771656277186e-06
brnopn_1km+cosasp+pipo_1km+Snag_ovr50	99.4093713274864	5	18.993922529893	8.83301209686404e-06
brnopn_1km+pipo_1km+Snag_ovr50+PIPO_perc	99.413135527811	5	18.9976867302176	8.81640311814655e-06
cosasp+Snag_ovr50+PIPO	99.4210205790647	4	19.0055717814713	8.781712651877e-06
slope+pipo_1km+PIPO	99.4301164995609	4	19.0146677019675	8.74186445451962e-06
slope+Snag_25_50+PIPO	99.5468410491689	4	19.1313922515755	8.24627197524523e-06
Snag_ovr50+PIPO_perc+PIPO	99.5629187956847	4	19.1474699980913	8.18024697883847e-06
brnopn_1km+cosasp+PIPO_perc	99.5644177159623	4	19.1489689183689	8.17411850661193e-06
slope+Snag_ovr50+PIPO	99.6131189030952	4	19.1976701055018	7.97747774516244e-06
slope+cosasp+pipo_1km	99.6362269329028	4	19.2207781353094	7.88583628129259e-06
cosasp+pipo_1km+PIPO_perc	99.6449441710896	4	19.2294953734962	7.85153972182487e-06
slope+pipo_1km+PIPO_perc	99.6655488789395	4	19.2501000813461	7.77106562883075e-06
slope+cosasp+Snag_ovr50	99.7035360481775	4	19.2880872505841	7.62485813385626e-06
brnopn_1km+slope+PIPO_perc	99.703756592719	4	19.2883077951256	7.62401736979301e-06
cosasp+Snag_ovr50+PIPO_perc	99.7835223022086	4	19.3680735046152	7.32593352089794e-06
brnopn_1km+cosasp+PIPO	99.8029711444287	4	19.3875223468353	7.25503832436842e-06
brnopn_1km+Snag_25_50+Snag_ovr50+PIPO_perc	99.8167785309855	5	19.4013297333921	7.20512425899867e-06
slope+Snag_ovr50+PIPO_perc	99.8467599587639	4	19.4313111611705	7.09791984562738e-06
brnopn_1km+Snag_25_50+PIPO_perc+PIPO	99.8737454659843	5	19.4582966683909	7.00279256964415e-06
brnopn_1km+slope+cosasp	99.8750729654279	4	19.4596241678345	6.99814601027105e-06
brnopn_1km+pipo_1km+PIPO_perc+PIPO	99.9665063910216	5	19.5510575934282	6.68541672211901e-06
brnopn_1km+cosasp+Snag_25_50+PIPO_perc	99.9857141653712	5	19.5702653677778	6.6215180630976e-06
brnopn_1km+slope+Snag_25_50+PIPO_perc	99.9921566768045	5	19.5767078792111	6.60022277737859e-06
brnopn_1km+slope+PIPO	100.036208656068	4	19.6207598584746	6.45643567856692e-06
cosasp+PIPO_perc+PIPO	100.080014249468	4	19.6645654518746	6.31655911634512e-06
brnopn_1km+slope+pipo_1km+PIPO	100.17800390059	5	19.7625551029966	6.01453951699619e-06
brnopn_1km+cosasp+pipo_1km+PIPO	100.190589648868	5	19.7751408512746	5.97680961607999e-06
slope+PIPO_perc+PIPO	100.302206631314	4	19.8867578337206	5.65238977837747e-06
brnopn_1km+slope+pipo_1km+PIPO_perc	100.338190842973	5	19.9227420453796	5.55160080513301e-06
brnopn_1km+cosasp+pipo_1km+PIPO_perc	100.339083630723	5	19.9236348331296	5.54912315758167e-06
brnopn_1km+cosasp+Snag_25_50+Snag_ovr50	100.363527991993	5	19.9480791943996	5.48171355728416e-06
brnopn_1km+slope+cosasp+pipo_1km	100.381299990374	5	19.9658511927806	5.43321883617663e-06
pipo_1km+Snag_25_50+PIPO_perc+PIPO	100.401199664319	5	19.9857508667256	5.37942724706838e-06
brnopn_1km+slope+Snag_25_50+Snag_ovr50	100.432308154194	5	20.0168593566006	5.29640169184402e-06
brnopn_1km+Snag_25_50+Snag_ovr50+PIPO	100.493074210406	5	20.0776254128126	5.13790102828892e-06
slope+cosasp+PIPO_perc	100.505876341672	4	20.0904275440786	5.10511802161615e-06
slope+cosasp+PIPO	100.508163651531	4	20.0927148539376	5.09928286556355e-06
slope+pipo_1km+Snag_25_50+PIPO_perc	100.539624407267	5	20.1241756096736	5.01969681960963e-06
cosasp+pipo_1km+Snag_25_50+PIPO_perc	100.620396753522	5	20.2049479559286	4.82100958815297e-06
pipo_1km+Snag_25_50+Snag_ovr50+PIPO_perc	100.625336564149	5	20.2098877665556	4.80911684397669e-06
brnopn_1km+Snag_ovr50+PIPO_perc+PIPO	100.639250494025	5	20.2238016964316	4.77577609638883e-06
brnopn_1km+cosasp+Snag_ovr50+PIPO	100.68046033684	5	20.2650115392466	4.67837848623981e-06
brnopn_1km+slope+Snag_ovr50+PIPO	100.843357600409	5	20.4279088028156	4.31243599629602e-06
brnopn_1km+slope+cosasp+Snag_ovr50	100.915106840006	5	20.4996580424126	4.16047113310284e-06
brnopn_1km+cosasp+Snag_ovr50+PIPO_perc	100.921269293991	5	20.5058204963976	4.14767150655002e-06
slope+pipo_1km+Snag_25_50+Snag_ovr50	100.932686734858	5	20.5172379372646	4.1240610662915e-06
pipo_1km+Snag_25_50+Snag_ovr50+PIPO	100.951178397829	5	20.5357296002356	4.08610642412968e-06
brnopn_1km+slope+Snag_ovr50+PIPO_perc	100.975012147788	5	20.5595633501946	4.03770179352091e-06
cosasp+pipo_1km+Snag_25_50+Snag_ovr50	100.975297040931	5	20.5598482433376	4.03712667770628e-06
slope+pipo_1km+Snag_25_50+PIPO	100.979666271097	5	20.5642174735036	4.02831673654316e-06
cosasp+pipo_1km+Snag_25_50+PIPO	100.983594843607	5	20.5681460460136	4.02041173573076e-06
slope+cosasp+pipo_1km+Snag_25_50	100.988423639497	5	20.5729748419036	4.01071657060101e-06
cosasp+Snag_25_50+PIPO_perc+PIPO	101.117005751486	5	20.7015569538926	3.76097738059427e-06
slope+Snag_25_50+PIPO_perc+PIPO	101.155618950189	5	20.7401701525956	3.68906215022875e-06
Snag_25_50+Snag_ovr50+PIPO_perc+PIPO	101.208363037783	5	20.7929142401896	3.59304568165776e-06
slope+cosasp+Snag_25_50+PIPO_perc	101.280967785453	5	20.8655189878596	3.46494877258817e-06
slope+Snag_25_50+Snag_ovr50+PIPO_perc	101.287729072446	5	20.8722802748526	3.45325479377842e-06
cosasp+Snag_25_50+Snag_ovr50+PIPO_perc	101.328128404666	5	20.9126796070726	3.38419998994165e-06
brnopn_1km+cosasp+Snag_25_50+PIPO	101.339643944562	5	20.9241951469686	3.36477053378787e-06
brnopn_1km+slope+cosasp+Snag_25_50	101.345776877567	5	20.9303280799736	3.35446838133288e-06
brnopn_1km+slope+Snag_25_50+PIPO	101.477803630682	5	21.0623548330886	3.14017937998508e-06
cosasp+pipo_1km+Snag_ovr50+PIPO	101.603760252731	5	21.1883114551376	2.94851488462377e-06
slope+pipo_1km+Snag_ovr50+PIPO	101.66095741681	5	21.2455086192166	2.8653858911808e-06
pipo_1km+Snag_ovr50+PIPO_perc+PIPO	101.667254809811	5	21.2518060122176	2.85637784988907e-06
cosasp+Snag_25_50+Snag_ovr50+PIPO	101.743562700595	5	21.3281139030016	2.74944862263567e-06
slope+cosasp+Snag_25_50+Snag_ovr50	101.753253802823	5	21.3378050052296	2.73615825438284e-06
slope+Snag_25_50+Snag_ovr50+PIPO	101.853334765244	5	21.4378859676506	2.60260888276892e-06
brnopn_1km+cosasp+PIPO_perc+PIPO	101.96043727062	5	21.5449884730266	2.4669019834881e-06
slope+cosasp+pipo_1km+Snag_ovr50	101.974798961032	5	21.5593501634386	2.4492509925701e-06
cosasp+pipo_1km+PIPO_perc+PIPO	101.99493487199	5	21.5794860743966	2.42471575968439e-06
slope+pipo_1km+Snag_ovr50+PIPO_perc	102.02178141682	5	21.6063326192266	2.39238561314244e-06
cosasp+pipo_1km+Snag_ovr50+PIPO_perc	102.045873597138	5	21.6304247995446	2.36373960295908e-06
cosasp+Snag_ovr50+PIPO_perc+PIPO	102.05504686585	5	21.6395980682566	2.35292281896695e-06
slope+pipo_1km+PIPO_perc+PIPO	102.061685135046	5	21.6462363374526	2.34512609777344e-06
brnopn_1km+slope+PIPO_perc+PIPO	102.138711308031	5	21.7232625104376	2.25652515269766e-06
slope+cosasp+pipo_1km+PIPO	102.153004405331	5	21.7375556077376	2.2404562728205e-06
slope+cosasp+Snag_ovr50+PIPO	102.177635671578	5	21.7621868739846	2.21303285035956e-06
slope+cosasp+Snag_25_50+PIPO	102.184210463832	5	21.7687616662386	2.20576967973892e-06
slope+Snag_ovr50+PIPO_perc+PIPO	102.225446996965	5	21.8099981993716	2.16075617733407e-06
brnopn_1km+slope+cosasp+PIPO_perc	102.358068497074	5	21.9426196994806	2.02212207562217e-06
slope+cosasp+pipo_1km+PIPO_perc	102.419044212805	5	22.0035954152116	1.96140221762807e-06
slope+cosasp+Snag_ovr50+PIPO_perc	102.488662929419	5	22.0732141318256	1.89430170326373e-06
brnopn_1km+slope+cosasp+PIPO	102.581992605596	5	22.1665438080026	1.80793523181155e-06
slope+cosasp+PIPO_perc+PIPO	102.873642792227	5	22.4581939946336	1.56261444524e-06
